# Supplementary material for: Systematic analysis and expression profiles of TCP gene family in Tartary buckwheat (Fagopyrum tataricum (L.) Gaertn.) revealed the potential function of FtTCP15 and FtTCP18 in response to abiotic stress
Source: BMC Genomics. 2022 Jun 2;23:415. doi: 10.1186/s12864-022-08618-1 (PMC9164426; doi:10.1186/s12864-022-08618-1)
Supplement: Supplementary file 1 — Additional file 1: Supplementaryfile 1: Table S1. Detail informationdescription of the TCP gene family in Tartary buckwheat (Fagopyrumtataricum (L.) Gaertn.). [file 12864_2022_8618_MOESM1_ESM.xlsx]

## Sheet: Table S1
Table S1 Detail information description of the TCP gene family in Tartary buckwheat (Fagopyrum tataricum)
Gene name	Group	Protein length	Mw(KDa)	pI	Location	Predicted Subcellular location
						（W）
FtTCP1	PCF	233	24088.5	6.36	Ft1	nucl: 11, chlo: 1, plas: 1, pero: 1
FtTCP2	CIN	176	19166.4	5.87	Ft1	nucl: 8, cyto: 2, plas: 2, chlo: 1, extr: 1
FtTCP3	PCF	475	51035.5	7	Ft2	nucl: 14
FtTCP4	PCF	187	20870.5	8.56	Ft2	nucl: 12, nucl_plas: 7.5, cyto: 1
FtTCP5	CIN	199	22001	7.76	Ft2	chlo: 7, mito: 3, nucl: 2.5, cyto_nucl: 2, plas: 1
FtTCP6	CIN	200	22554.3	5.79	Ft3	nucl: 12, plas: 1, cysk: 1
FtTCP7	CYC/TB1	208	24200.5	8.92	Ft3	nucl: 9, cyto_nucl: 6.5, cyto: 2, plas: 1.5, golg_plas: 1.5, mito: 1
FtTCP8	CYC/TB1	205	23793.3	9.49	Ft3	nucl: 8.5, cyto_nucl: 5.5, chlo: 3, cyto: 1.5, cysk: 1
FtTCP9	CIN	369	39668.5	6.52	Ft3	nucl: 12, cyto: 1, plas: 1
FtTCP10	CYC/TB1	302	34982.9	6.91	Ft4	nucl: 13, chlo: 1
FtTCP11	PCF	326	34262.3	6.31	Ft4	nucl: 13, golg: 1
FtTCP12	CYC/TB1	236	25987.7	6.53	Ft4	nucl: 10, nucl_plas: 7.5, plas: 3, cyto: 1
FtTCP13	PCF	252	26962.9	8.84	Ft4	nucl: 13, chlo: 1
FtTCP14	CYC/TB1	195	21798.4	5.98	Ft5	nucl: 9, cyto_nucl: 6.33333, nucl_plas: 5.33333, cyto: 2.5, chlo: 1, cysk: 1
FtTCP15	CIN	228	25077.8	6.18	Ft5	nucl: 12, chlo: 1, extr: 1
FtTCP16	PCF	263	28227	6.29	Ft6	nucl: 13, chlo: 1
FtTCP17	CYC/TB1	232	25392.3	8.8	Ft6	nucl: 8.5, cyto_nucl: 5, chlo: 3, plas: 2
FtTCP18	PCF	443	47241	6.7	Ft6	nucl: 14
FtTCP19	PCF	270	27814	9.71	Ft7	nucl: 14
FtTCP20	PCF	327	34910.9	4.93	Ft7	nucl: 12, chlo: 1, plas: 1
FtTCP21	CIN	341	37952	5.83	Ft8	nucl: 10, chlo: 1, cyto: 1, plas: 1, extr: 1
FtTCP22	PCF	422	44889	6.98	Ft8	nucl: 14
FtTCP23	CIN	280	31315.7	6.04	Ft8	nucl: 13, chlo: 1
FtTCP24	PCF	370	39773.7	7.24	Ft8	nucl: 12.5, cyto_nucl: 7, plas: 1
FtTCP25	PCF	255	27167.9	6.87	Ft8	nucl: 12.5, nucl_plas: 7, chlo: 1
FtTCP26	CIN	438	47083.5	6.88	Ft8	nucl: 14
