# Supplementary material for: Systematic analysis and expression profiles of TCP gene family in Tartary buckwheat (Fagopyrum tataricum (L.) Gaertn.) revealed the potential function of FtTCP15 and FtTCP18 in response to abiotic stress
Source: BMC Genomics. 2022 Jun 2;23:415. doi: 10.1186/s12864-022-08618-1 (PMC9164426; doi:10.1186/s12864-022-08618-1)
Supplement: Supplementary file 2 — Additional file 2: Supplementaryfile 2: Table S2. The logo and name ofmotifs of FtTCPs in this study. [file 12864_2022_8618_MOESM2_ESM.xlsx]

## Sheet: Table S2
Table S2 The logo and name of motifs of FtTCPs in this study.
Motif	Logo	The name of the query motif
Motif 1		ALCAARFFQLQDELGHDTPSETIEWLLKQAESAIIELTGTG
Motif 2		KRHTKVGGRDRRIRL
Motif 3		SRKELREKARERARERTQKKK
Motif 4		RRASGKKDRHS
Motif 5		TIPANFSTLNISLRSSGS
Motif 6		CMLTDPGRYFEIGEDLSSKSRDMRPSLDVLYKIEQQIEDERIPFGIPZDF
Motif 7		HHHHHHHHQZQQHYPFVSHH
Motif 8		YPHQDLKLSLQSFQ
Motif 9		GEIVEVEGGHI
Motif 10		MLRDFSLEIYDKKELQLM
Motif 11		CDQNKQPPPKRTSSK
Motif 12		HHSSSGFSGQIIQLGNSGIPQGMMAVSPF
Motif 13		NMGLLNFAPILARGNQIPGLELGLSQQE
Motif 14		FHPQPSIRAWDDLPM
Motif 15		RLRAWQHSSRIIRV
