# Supplementary material for: Systematic analysis and expression profiles of TCP gene family in Tartary buckwheat (Fagopyrum tataricum (L.) Gaertn.) revealed the potential function of FtTCP15 and FtTCP18 in response to abiotic stress
Source: BMC Genomics. 2022 Jun 2;23:415. doi: 10.1186/s12864-022-08618-1 (PMC9164426; doi:10.1186/s12864-022-08618-1)
Supplement: Supplementary file 3 — Additional file 3: Supplementaryfile 3: Table S3. The cis-elements of the FtTCPgenome sequence (detail information). [file 12864_2022_8618_MOESM3_ESM.xlsx]

## Sheet: Table S3
Table S3 The cis-elements of the FtTCP genome sequence (detail information).
FtTCP1	G-box	TACGTG	Arabidopsis thaliana	light responsive
FtTCP1	GT1-motif	GGTTAA	Arabidopsis thaliana	light responsive
FtTCP1	ABRE	ACGTG	Arabidopsis thaliana	abscisic acid responsiveness
FtTCP1	ABRE	CGTACGTGCA	Hordeum vulgare	abscisic acid responsiveness
FtTCP1	ABRE	ACGTG	Arabidopsis thaliana	abscisic acid responsiveness
FtTCP1	ATC-motif	AGCTATCCA	Arabidopsis thaliana	light responsive
FtTCP1	TATC-box	TATCCCA	Oryza sativa	gibberellin-responsiveness
FtTCP1	TCA-element	CCATCTTTTT	Nicotiana tabacum	salicylic acid responsiveness
FtTCP1	TCA-element	CCATCTTTTT	Nicotiana tabacum	salicylic acid responsiveness
FtTCP1	CGTCA-motif	CGTCA	Hordeum vulgare	MeJA-responsiveness
FtTCP1	G-Box	CACGTT	Pisum sativum	light responsive
FtTCP1	ARE	AAACCA	Zea mays	anaerobic induction
FtTCP1	LTR	CCGAAA	Hordeum vulgare	low-temperature responsiveness
FtTCP1	AT1-motif	AATTATTTTTTATT	Solanum tuberosum	light responsive
FtTCP1	AE-box	AGAAACAA	Arabidopsis thaliana	light responsive
FtTCP1	Box 4	ATTAAT	Petroselinum crispum	light responsive
FtTCP1	Box 4	ATTAAT	Petroselinum crispum	light responsive
FtTCP1	Box 4	ATTAAT	Petroselinum crispum	light responsive
FtTCP1	Box 4	ATTAAT	Petroselinum crispum	light responsive
FtTCP1	TCT-motif	TCTTAC	Arabidopsis thaliana	light responsive
FtTCP1	TGACG-motif	TGACG	Hordeum vulgare	MeJA-responsiveness
FtTCP1	GATA-motif	AAGATAAGATT	Arabidopsis thaliana	light responsive
FtTCP1	TGA-element	AACGAC	Brassica oleracea	auxin responsiveness
FtTCP1	TGA-element	AACGAC	Brassica oleracea	auxin responsiveness
FtTCP10	I-box	cCATATCCAAT	Flaveria trinervia	light responsive
FtTCP10	I-box	AAGATAAGGCT	Gossypium hirsutum	light responsive
FtTCP10	G-box	CACGTC	Zea mays	light responsive
FtTCP10	G-box	TACGTG	Arabidopsis thaliana	light responsive
FtTCP10	circadian	CAAAGATATC	Lycopersicon esculentum	circadian control
FtTCP10	ABRE	ACGTG	Arabidopsis thaliana	abscisic acid responsiveness
FtTCP10	ABRE	ACGTG	Arabidopsis thaliana	abscisic acid responsiveness
FtTCP10	chs-CMA1a	TTACTTAA	Daucus carota	light responsive
FtTCP10	chs-CMA1a	TTACTTAA	Daucus carota	light responsive
FtTCP10	CGTCA-motif	CGTCA	Hordeum vulgare	MeJA-responsiveness
FtTCP10	CGTCA-motif	CGTCA	Hordeum vulgare	MeJA-responsiveness
FtTCP10	HD-Zip 1	CAAT(A/T)ATTG	Arabidopsis thaliana	differentiation of the palisade mesophyll cells
FtTCP10	ATCT-motif	AATCTAATCC	Pisum sativum	light responsive
FtTCP10	ARE	AAACCA	Zea mays	anaerobic induction
FtTCP10	ARE	AAACCA	Zea mays	anaerobic induction
FtTCP10	AE-box	AGAAACAA	Arabidopsis thaliana	light responsive
FtTCP10	GA-motif	ATAGATAA	Arabidopsis thaliana	light responsive
FtTCP10	TGACG-motif	TGACG	Hordeum vulgare	MeJA-responsiveness
FtTCP10	TGACG-motif	TGACG	Hordeum vulgare	MeJA-responsiveness
FtTCP10	TCT-motif	TCTTAC	Arabidopsis thaliana	light responsive
FtTCP10	Box 4	ATTAAT	Petroselinum crispum	light responsive
FtTCP11	Gap-box	CAAATGAA(A/G)A	Arabidopsis thaliana	light responsive
FtTCP11	MRE	AACCTAA	Petroselinum crispum	light responsive
FtTCP11	TCCC-motif	TCTCCCT	Spinacia oleracea	light responsive
FtTCP11	TCCC-motif	TCTCCCT	Spinacia oleracea	light responsive
FtTCP11	GCN4_motif	TGAGTCA	Oryza sativa	endosperm expression
FtTCP11	I-box	atGATAAGGTC	Helianthus annuus	light responsive
FtTCP11	GT1-motif	GGTTAA	Arabidopsis thaliana	light responsive
FtTCP11	AE-box	AGAAACAA	Arabidopsis thaliana	light responsive
FtTCP11	AE-box	AGAAACAA	Arabidopsis thaliana	light responsive
FtTCP11	AuxRR-core	GGTCCAT	Nicotiana tabacum	auxin responsiveness
FtTCP11	ARE	AAACCA	Zea mays	anaerobic induction
FtTCP11	LTR	CCGAAA	Hordeum vulgare	low-temperature responsiveness
FtTCP11	LTR	CCGAAA	Hordeum vulgare	low-temperature responsiveness
FtTCP11	O2-site	GATGACATGG	Zea mays	zein metabolism regulation
FtTCP11	Box 4	ATTAAT	Petroselinum crispum	light responsive
FtTCP11	Box 4	ATTAAT	Petroselinum crispum	light responsive
FtTCP11	Box 4	ATTAAT	Petroselinum crispum	light responsive
FtTCP11	TGACG-motif	TGACG	Hordeum vulgare	MeJA-responsiveness
FtTCP11	CGTCA-motif	CGTCA	Hordeum vulgare	MeJA-responsiveness
FtTCP11	TCA-element	CCATCTTTTT	Nicotiana tabacum	salicylic acid responsiveness
FtTCP11	TCA-element	CCATCTTTTT	Nicotiana tabacum	salicylic acid responsiveness
FtTCP11	TCA-element	CCATCTTTTT	Nicotiana tabacum	salicylic acid responsiveness
FtTCP11	MBS	CAACTG	Arabidopsis thaliana	drought-inducibility
FtTCP11	MBS	CAACTG	Arabidopsis thaliana	drought-inducibility
FtTCP11	MBS	CAACTG	Arabidopsis thaliana	drought-inducibility
FtTCP12	G-Box	CACGTT	Pisum sativum	light responsive
FtTCP12	G-Box	CACGTT	Pisum sativum	light responsive
FtTCP12	G-Box	CACGTT	Pisum sativum	light responsive
FtTCP12	CGTCA-motif	CGTCA	Hordeum vulgare	MeJA-responsiveness
FtTCP12	MBS	CAACTG	Arabidopsis thaliana	drought-inducibility
FtTCP12	MBS	CAACTG	Arabidopsis thaliana	drought-inducibility
FtTCP12	ARE	AAACCA	Zea mays	anaerobic induction
FtTCP12	ARE	AAACCA	Zea mays	anaerobic induction
FtTCP12	ARE	AAACCA	Zea mays	anaerobic induction
FtTCP12	ARE	AAACCA	Zea mays	anaerobic induction
FtTCP12	ARE	AAACCA	Zea mays	anaerobic induction
FtTCP12	ARE	AAACCA	Zea mays	anaerobic induction
FtTCP12	LTR	CCGAAA	Hordeum vulgare	low-temperature responsiveness
FtTCP12	LTR	CCGAAA	Hordeum vulgare	low-temperature responsiveness
FtTCP12	LTR	CCGAAA	Hordeum vulgare	low-temperature responsiveness
FtTCP12	ACE	CTAACGTATT	Petroselinum crispum	light responsive
FtTCP12	ACE	CTAACGTATT	Petroselinum crispum	light responsive
FtTCP12	Box 4	ATTAAT	Petroselinum crispum	light responsive
FtTCP12	Box 4	ATTAAT	Petroselinum crispum	light responsive
FtTCP12	Box 4	ATTAAT	Petroselinum crispum	light responsive
FtTCP12	Box 4	ATTAAT	Petroselinum crispum	light responsive
FtTCP12	Box 4	ATTAAT	Petroselinum crispum	light responsive
FtTCP12	Box 4	ATTAAT	Petroselinum crispum	light responsive
FtTCP12	TCT-motif	TCTTAC	Arabidopsis thaliana	light responsive
FtTCP12	GATA-motif	AAGGATAAGG	Solanum tuberosum	light responsive
FtTCP12	TGACG-motif	TGACG	Hordeum vulgare	MeJA-responsiveness
FtTCP12	TGA-element	AACGAC	Brassica oleracea	auxin responsiveness
FtTCP12	TGA-element	AACGAC	Brassica oleracea	auxin responsiveness
FtTCP12	TGA-element	AACGAC	Brassica oleracea	auxin responsiveness
FtTCP12	GCN4_motif	TGAGTCA	Oryza sativa	endosperm expression
FtTCP12	G-box	CACGTC	Zea mays	light responsive
FtTCP12	G-box	CACGTC	Zea mays	light responsive
FtTCP12	G-box	TACGTG	Arabidopsis thaliana	light responsive
FtTCP12	G-box	CACGTC	Zea mays	light responsive
FtTCP12	3-AF1 binding site	TAAGAGAGGAA	Solanum tuberosum	light responsive
FtTCP12	ABRE	ACGTG	Arabidopsis thaliana	abscisic acid responsiveness
FtTCP12	ABRE	ACGTG	Arabidopsis thaliana	abscisic acid responsiveness
FtTCP12	ABRE	ACGTG	Arabidopsis thaliana	abscisic acid responsiveness
FtTCP12	ABRE	TACGGTC	Arabidopsis thaliana	abscisic acid responsiveness
FtTCP12	ABRE	TACGGTC	Arabidopsis thaliana	abscisic acid responsiveness
FtTCP12	ABRE	ACGTG	Arabidopsis thaliana	abscisic acid responsiveness
FtTCP12	ABRE	ACGTG	Arabidopsis thaliana	abscisic acid responsiveness
FtTCP12	ABRE	ACGTG	Arabidopsis thaliana	abscisic acid responsiveness
FtTCP12	ABRE	ACGTG	Arabidopsis thaliana	abscisic acid responsiveness
FtTCP12	chs-CMA1a	TTACTTAA	Daucus carota	light responsive
FtTCP13	I-box	cCATATCCAAT	Flaveria trinervia	light responsive
FtTCP13	G-box	TACGTG	Arabidopsis thaliana	light responsive
FtTCP13	G-box	TACGTG	Arabidopsis thaliana	light responsive
FtTCP13	G-box	TACGTG	Arabidopsis thaliana	light responsive
FtTCP13	G-box	TACGTG	Arabidopsis thaliana	light responsive
FtTCP13	circadian	CAAAGATATC	Lycopersicon esculentum	circadian control
FtTCP13	ABRE	TACGGTC	Arabidopsis thaliana	abscisic acid responsiveness
FtTCP13	ABRE	ACGTG	Arabidopsis thaliana	abscisic acid responsiveness
FtTCP13	ABRE	CGTACGTGCA	Hordeum vulgare	abscisic acid responsiveness
FtTCP13	ABRE	ACGTG	Arabidopsis thaliana	abscisic acid responsiveness
FtTCP13	ABRE	ACGTG	Arabidopsis thaliana	abscisic acid responsiveness
FtTCP13	ABRE	ACGTG	Arabidopsis thaliana	abscisic acid responsiveness
FtTCP13	RY-element	CATGCATG	Helianthus annuus	seed-specific regulation
FtTCP13	MRE	AACCTAA	Petroselinum crispum	light responsive
FtTCP13	TCA-element	CCATCTTTTT	Nicotiana tabacum	salicylic acid responsiveness
FtTCP13	LTR	CCGAAA	Hordeum vulgare	low-temperature responsiveness
FtTCP13	GARE-motif	TCTGTTG	Brassica oleracea	gibberellin-responsive element
FtTCP13	AE-box	AGAAACAA	Arabidopsis thaliana	light responsive
FtTCP13	AE-box	AGAAACTT	Arabidopsis thaliana	light responsive
FtTCP13	Box 4	ATTAAT	Petroselinum crispum	light responsive
FtTCP13	Box 4	ATTAAT	Petroselinum crispum	light responsive
FtTCP13	Box 4	ATTAAT	Petroselinum crispum	light responsive
FtTCP13	Box 4	ATTAAT	Petroselinum crispum	light responsive
FtTCP13	TCT-motif	TCTTAC	Arabidopsis thaliana	light responsive
FtTCP13	GATA-motif	AAGATAAGATT	Arabidopsis thaliana	light responsive
FtTCP13	GATA-motif	GATAGGA	Arabidopsis thaliana	light responsive
FtTCP13	O2-site	GATGACATGG	Zea mays	zein metabolism regulation
FtTCP14	ABRE	CGTACGTGCA	Hordeum vulgare	abscisic acid responsiveness
FtTCP14	ABRE	ACGTG	Arabidopsis thaliana	abscisic acid responsiveness
FtTCP14	TATC-box	TATCCCA	Oryza sativa	gibberellin-responsiveness
FtTCP14	G-box	TACGTG	Arabidopsis thaliana	light responsive
FtTCP14	AuxRR-core	GGTCCAT	Nicotiana tabacum	auxin responsiveness
FtTCP14	AE-box	AGAAACAA	Arabidopsis thaliana	light responsive
FtTCP14	TGACG-motif	TGACG	Hordeum vulgare	MeJA-responsiveness
FtTCP14	TGACG-motif	TGACG	Hordeum vulgare	MeJA-responsiveness
FtTCP14	TGACG-motif	TGACG	Hordeum vulgare	MeJA-responsiveness
FtTCP14	TGACG-motif	TGACG	Hordeum vulgare	MeJA-responsiveness
FtTCP14	Box 4	ATTAAT	Petroselinum crispum	light responsive
FtTCP14	TCT-motif	TCTTAC	Arabidopsis thaliana	light responsive
FtTCP14	TGA-box	TGACGTAA	Glycine max	part of an auxin responsiveness
FtTCP14	TCA-element	CCATCTTTTT	Nicotiana tabacum	salicylic acid responsiveness
FtTCP14	CGTCA-motif	CGTCA	Hordeum vulgare	MeJA-responsiveness
FtTCP14	CGTCA-motif	CGTCA	Hordeum vulgare	MeJA-responsiveness
FtTCP14	CGTCA-motif	CGTCA	Hordeum vulgare	MeJA-responsiveness
FtTCP14	CGTCA-motif	CGTCA	Hordeum vulgare	MeJA-responsiveness
FtTCP14	GC-motif	CCCCCG	Zea mays	anoxic specific inducibility
FtTCP14	P-box	CCTTTTG	Oryza sativa	gibberellin-responsive element
FtTCP15	MRE	AACCTAA	Petroselinum crispum	light responsive
FtTCP15	MRE	AACCTAA	Petroselinum crispum	light responsive
FtTCP15	TCCC-motif	TCTCCCT	Spinacia oleracea	light responsive
FtTCP15	TCCC-motif	TCTCCCT	Spinacia oleracea	light responsive
FtTCP15	ABRE	TACGGTC	Arabidopsis thaliana	abscisic acid responsiveness
FtTCP15	ABRE	ACGTG	Arabidopsis thaliana	abscisic acid responsiveness
FtTCP15	GT1-motif	GGTTAA	Arabidopsis thaliana	light responsive
FtTCP15	GT1-motif	GGTTAA	Arabidopsis thaliana	light responsive
FtTCP15	GCN4_motif	TGAGTCA	Oryza sativa	endosperm expression
FtTCP15	G-box	TACGTG	Arabidopsis thaliana	light responsive
FtTCP15	TGA-element	AACGAC	Brassica oleracea	auxin responsiveness
FtTCP15	GATA-motif	AAGATAAGATT	Arabidopsis thaliana	light responsive
FtTCP15	GATA-motif	AAGATAAGATT	Arabidopsis thaliana	light responsive
FtTCP15	GATA-motif	GATAGGA	Arabidopsis thaliana	light responsive
FtTCP15	Box 4	ATTAAT	Petroselinum crispum	light responsive
FtTCP15	Box 4	ATTAAT	Petroselinum crispum	light responsive
FtTCP15	Box 4	ATTAAT	Petroselinum crispum	light responsive
FtTCP15	ACE	GACACGTATG	Petroselinum crispum	light responsive
FtTCP15	ARE	AAACCA	Zea mays	anaerobic induction
FtTCP15	ARE	AAACCA	Zea mays	anaerobic induction
FtTCP15	MBS	CAACTG	Arabidopsis thaliana	drought-inducibility
FtTCP15	P-box	CCTTTTG	Oryza sativa	gibberellin-responsive element
FtTCP15	P-box	CCTTTTG	Oryza sativa	gibberellin-responsive element
FtTCP15	P-box	CCTTTTG	Oryza sativa	gibberellin-responsive element
FtTCP15	ATCT-motif	AATCTAATCC	Pisum sativum	light responsive
FtTCP16	ABRE	ACGTG	Arabidopsis thaliana	abscisic acid responsiveness
FtTCP16	ABRE	ACGTG	Arabidopsis thaliana	abscisic acid responsiveness
FtTCP16	ABRE	CACGTG	Arabidopsis thaliana	abscisic acid responsiveness
FtTCP16	ABRE	ACGTG	Arabidopsis thaliana	abscisic acid responsiveness
FtTCP16	ABRE	ACGTG	Arabidopsis thaliana	abscisic acid responsiveness
FtTCP16	MRE	AACCTAA	Petroselinum crispum	light responsive
FtTCP16	GT1-motif	GGTTAA	Arabidopsis thaliana	light responsive
FtTCP16	TC-rich repeats	ATTCTCTAAC	Nicotiana tabacum	defense and stress responsiveness
FtTCP16	circadian	CAAAGATATC	Lycopersicon esculentum	circadian control
FtTCP16	G-box	ACACGTGT	Brassica napus	light responsive
FtTCP16	G-box	CACGTG	Arabidopsis thaliana	light responsive
FtTCP16	G-box	TACGTG	Arabidopsis thaliana	light responsive
FtTCP16	Box 4	ATTAAT	Petroselinum crispum	light responsive
FtTCP16	Box 4	ATTAAT	Petroselinum crispum	light responsive
FtTCP16	TGACG-motif	TGACG	Hordeum vulgare	MeJA-responsiveness
FtTCP16	TGA-element	AACGAC	Brassica oleracea	auxin responsiveness
FtTCP16	TGA-element	AACGAC	Brassica oleracea	auxin responsiveness
FtTCP16	Unnamed__1	GAATTTAATTAA	Glycine max	60K protein binding site
FtTCP16	GA-motif	ATAGATAA	Arabidopsis thaliana	light responsive
FtTCP16	ATCT-motif	AATCTAATCC	Pisum sativum	light responsive
FtTCP16	ATCT-motif	AATCTAATCC	Pisum sativum	light responsive
FtTCP16	MBS	CAACTG	Arabidopsis thaliana	drought-inducibility
FtTCP16	GC-motif	CCCCCG	Zea mays	anoxic specific inducibility
FtTCP16	CGTCA-motif	CGTCA	Hordeum vulgare	MeJA-responsiveness
FtTCP16	G-Box	CACGTT	Pisum sativum	light responsive
FtTCP16	G-Box	CACGTT	Pisum sativum	light responsive
FtTCP16	G-Box	CACGTG	Pisum sativum	light responsive
FtTCP17	LAMP-element	CTTTATCA	Pisum sativum	light responsive
FtTCP17	P-box	CCTTTTG	Oryza sativa	gibberellin-responsive element
FtTCP17	MBS	CAACTG	Arabidopsis thaliana	drought-inducibility
FtTCP17	GC-motif	CCCCCG	Zea mays	anoxic specific inducibility
FtTCP17	GC-motif	CCCCCG	Zea mays	anoxic specific inducibility
FtTCP17	TCA-element	CCATCTTTTT	Nicotiana tabacum	salicylic acid responsiveness
FtTCP17	TCA-element	TCAGAAGAGG	Brassica oleracea	salicylic acid responsiveness
FtTCP17	TCA-element	CCATCTTTTT	Nicotiana tabacum	salicylic acid responsiveness
FtTCP17	TCA-element	CCATCTTTTT	Nicotiana tabacum	salicylic acid responsiveness
FtTCP17	G-Box	CACGTG	Pisum sativum	light responsive
FtTCP17	Sp1	GGGCGG	Oryza sativa	light responsive
FtTCP17	Box 4	ATTAAT	Petroselinum crispum	light responsive
FtTCP17	Box 4	ATTAAT	Petroselinum crispum	light responsive
FtTCP17	TCT-motif	TCTTAC	Arabidopsis thaliana	light responsive
FtTCP17	TCT-motif	TCTTAC	Arabidopsis thaliana	light responsive
FtTCP17	O2-site	GATGATGTGG	Zea mays	zein metabolism regulation
FtTCP17	ARE	AAACCA	Zea mays	anaerobic induction
FtTCP17	ARE	AAACCA	Zea mays	anaerobic induction
FtTCP17	ARE	AAACCA	Zea mays	anaerobic induction
FtTCP17	ARE	AAACCA	Zea mays	anaerobic induction
FtTCP17	ACE	CTAACGTATT	Petroselinum crispum	light responsive
FtTCP17	GT1-motif	GGTTAAT	Avena sativa	light responsive
FtTCP17	GT1-motif	GGTTAA	Arabidopsis thaliana	light responsive
FtTCP17	TC-rich repeats	ATTCTCTAAC	Nicotiana tabacum	defense and stress responsiveness
FtTCP17	G-box	TACGTG	Arabidopsis thaliana	light responsive
FtTCP17	G-box	CACGAC	Zea mays	light responsive
FtTCP17	G-box	CACGTG	Arabidopsis thaliana	light responsive
FtTCP17	ABRE	ACGTG	Arabidopsis thaliana	abscisic acid responsiveness
FtTCP17	ABRE	CACGTG	Arabidopsis thaliana	abscisic acid responsiveness
FtTCP17	ABRE	ACGTG	Arabidopsis thaliana	abscisic acid responsiveness
FtTCP17	CAT-box	GCCACT	Arabidopsis thaliana	related to meristem expression
FtTCP18	MRE	AACCTAA	Petroselinum crispum	light responsive
FtTCP18	TATC-box	TATCCCA	Oryza sativa	gibberellin-responsiveness
FtTCP18	ABRE	TACGGTC	Arabidopsis thaliana	abscisic acid responsiveness
FtTCP18	ABRE	ACGTG	Arabidopsis thaliana	abscisic acid responsiveness
FtTCP18	ABRE	ACGTG	Arabidopsis thaliana	abscisic acid responsiveness
FtTCP18	G-box	TACGTG	Arabidopsis thaliana	light responsive
FtTCP18	G-box	CACGAC	Zea mays	light responsive
FtTCP18	G-box	CACGTC	Zea mays	light responsive
FtTCP18	I-box	gGATAAGGTG	Zea mays	light responsive
FtTCP18	circadian	CAAAGATATC	Lycopersicon esculentum	circadian control
FtTCP18	LTR	CCGAAA	Hordeum vulgare	low-temperature responsiveness
FtTCP18	ARE	AAACCA	Zea mays	anaerobic induction
FtTCP18	ARE	AAACCA	Zea mays	anaerobic induction
FtTCP18	ARE	AAACCA	Zea mays	anaerobic induction
FtTCP18	O2-site	GATGATGTGG	Zea mays	zein metabolism regulation
FtTCP18	TGA-element	AACGAC	Brassica oleracea	auxin responsiveness
FtTCP18	GATA-motif	AAGGATAAGG	Solanum tuberosum	light responsive
FtTCP18	GATA-motif	GATAGGA	Arabidopsis thaliana	light responsive
FtTCP18	GATA-motif	AAGATAAGATT	Arabidopsis thaliana	light responsive
FtTCP18	TCT-motif	TCTTAC	Arabidopsis thaliana	light responsive
FtTCP18	Box 4	ATTAAT	Petroselinum crispum	light responsive
FtTCP18	LS7	CAGATTTATTTTTA	Zea mays	light responsive
FtTCP19	P-box	CCTTTTG	Oryza sativa	gibberellin-responsive element
FtTCP19	ATCT-motif	AATCTAATCC	Pisum sativum	light responsive
FtTCP19	LAMP-element	CTTTATCA	Pisum sativum	light responsive
FtTCP19	LAMP-element	CTTTATCA	Pisum sativum	light responsive
FtTCP19	LAMP-element	CTTTATCA	Pisum sativum	light responsive
FtTCP19	TCA-element	CCATCTTTTT	Nicotiana tabacum	salicylic acid responsiveness
FtTCP19	Unnamed__1	GAATTTAATTAA	Glycine max	60K protein binding site
FtTCP19	GATA-motif	AAGGATAAGG	Solanum tuberosum	light responsive
FtTCP19	GATA-motif	AAGGATAAGG	Solanum tuberosum	light responsive
FtTCP19	GATA-motif	AAGGATAAGG	Solanum tuberosum	light responsive
FtTCP19	A-box	AATAACAAACTCC	Oryza sativa	sequence conserved in alpha-amylase promoters
FtTCP19	TCT-motif	TCTTAC	Arabidopsis thaliana	light responsive
FtTCP19	Box 4	ATTAAT	Petroselinum crispum	light responsive
FtTCP19	AACA_motif	TAACAAACTCCA	Oryza sativa	involved in endosperm-specific negative expression
FtTCP19	ARE	AAACCA	Zea mays	anaerobic induction
FtTCP19	ARE	AAACCA	Zea mays	anaerobic induction
FtTCP19	ARE	AAACCA	Zea mays	anaerobic induction
FtTCP19	ARE	AAACCA	Zea mays	anaerobic induction
FtTCP19	GT1-motif	GGTTAAT	Avena sativa	light responsive
FtTCP19	G-box	TACGTG	Arabidopsis thaliana	light responsive
FtTCP19	G-box	TACGTG	Arabidopsis thaliana	light responsive
FtTCP19	I-box	AGATAAGG	Triticum aestivum	light responsive
FtTCP19	TCCC-motif	TCTCCCT	Spinacia oleracea	light responsive
FtTCP19	ABRE	ACGTG	Arabidopsis thaliana	abscisic acid responsiveness
FtTCP19	ABRE	ACGTG	Arabidopsis thaliana	abscisic acid responsiveness
FtTCP2	G-box	CACGTC	Zea mays	light responsive
FtTCP2	I-box	ccttatcct	Arabidopsis thaliana	light responsive
FtTCP2	TC-rich repeats	ATTCTCTAAC	Nicotiana tabacum	defense and stress responsiveness
FtTCP2	CAT-box	GCCACT	Arabidopsis thaliana	related to meristem expression
FtTCP2	TATC-box	TATCCCA	Oryza sativa	gibberellin-responsiveness
FtTCP2	TATC-box	TATCCCA	Oryza sativa	gibberellin-responsiveness
FtTCP2	TCCC-motif	TCTCCCT	Spinacia oleracea	light responsive
FtTCP2	ABRE	ACGTG	Arabidopsis thaliana	abscisic acid responsiveness
FtTCP2	CGTCA-motif	CGTCA	Hordeum vulgare	MeJA-responsiveness
FtTCP2	CGTCA-motif	CGTCA	Hordeum vulgare	MeJA-responsiveness
FtTCP2	CGTCA-motif	CGTCA	Hordeum vulgare	MeJA-responsiveness
FtTCP2	CGTCA-motif	CGTCA	Hordeum vulgare	MeJA-responsiveness
FtTCP2	TCA-element	CCATCTTTTT	Nicotiana tabacum	salicylic acid responsiveness
FtTCP2	TCA-element	CCATCTTTTT	Nicotiana tabacum	salicylic acid responsiveness
FtTCP2	TCA-element	TCAGAAGAGG	Brassica oleracea	salicylic acid responsiveness
FtTCP2	AE-box	AGAAACAA	Arabidopsis thaliana	light responsive
FtTCP2	ARE	AAACCA	Zea mays	anaerobic induction
FtTCP2	O2-site	GTTGACGTGA	Zea mays	zein metabolism regulation
FtTCP2	Box 4	ATTAAT	Petroselinum crispum	light responsive
FtTCP2	TCT-motif	TCTTAC	Arabidopsis thaliana	light responsive
FtTCP2	TCT-motif	TCTTAC	Arabidopsis thaliana	light responsive
FtTCP2	TCT-motif	TCTTAC	Arabidopsis thaliana	light responsive
FtTCP2	TGACG-motif	TGACG	Hordeum vulgare	MeJA-responsiveness
FtTCP2	TGACG-motif	TGACG	Hordeum vulgare	MeJA-responsiveness
FtTCP2	TGACG-motif	TGACG	Hordeum vulgare	MeJA-responsiveness
FtTCP2	TGACG-motif	TGACG	Hordeum vulgare	MeJA-responsiveness
FtTCP2	GATA-motif	AAGGATAAGG	Solanum tuberosum	light responsive
FtTCP20	MBS	CAACTG	Arabidopsis thaliana	drought-inducibility
FtTCP20	ATCT-motif	AATCTAATCC	Pisum sativum	light responsive
FtTCP20	CGTCA-motif	CGTCA	Hordeum vulgare	MeJA-responsiveness
FtTCP20	TGACG-motif	TGACG	Hordeum vulgare	MeJA-responsiveness
FtTCP20	Box 4	ATTAAT	Petroselinum crispum	light responsive
FtTCP20	Box 4	ATTAAT	Petroselinum crispum	light responsive
FtTCP20	Box 4	ATTAAT	Petroselinum crispum	light responsive
FtTCP20	Box 4	ATTAAT	Petroselinum crispum	light responsive
FtTCP20	TCT-motif	TCTTAC	Arabidopsis thaliana	light responsive
FtTCP20	TGA-element	AACGAC	Brassica oleracea	auxin responsiveness
FtTCP20	LTR	CCGAAA	Hordeum vulgare	low-temperature responsiveness
FtTCP20	GARE-motif	TCTGTTG	Brassica oleracea	gibberellin-responsive element
FtTCP20	MBSI	aaaAaaC(G/C)GTTA	Petunia hybrida	flavonoid biosynthetic genes regulation
FtTCP20	ARE	AAACCA	Zea mays	anaerobic induction
FtTCP20	ARE	AAACCA	Zea mays	anaerobic induction
FtTCP20	ARE	AAACCA	Zea mays	anaerobic induction
FtTCP20	GTGGC-motif	GATTCTGTGGC	Spinacia oleracea	light responsive
FtTCP20	TC-rich repeats	GTTTTCTTAC	Nicotiana tabacum	defense and stress responsiveness
FtTCP20	circadian	CAAAGATATC	Lycopersicon esculentum	circadian control
FtTCP20	I-box	GTATAAGGCC	Larix laricina	light responsive
FtTCP20	G-box	CACGTC	Zea mays	light responsive
FtTCP20	ABRE	ACGTG	Arabidopsis thaliana	abscisic acid responsiveness
FtTCP20	TCCC-motif	TCTCCCT	Spinacia oleracea	light responsive
FtTCP20	TCCC-motif	TCTCCCT	Spinacia oleracea	light responsive
FtTCP20	MRE	AACCTAA	Petroselinum crispum	light responsive
FtTCP21	P-box	CCTTTTG	Oryza sativa	gibberellin-responsive element
FtTCP21	LAMP-element	CCTTATCCA	Spinacia oleracea	light responsive
FtTCP21	TCA-element	TCAGAAGAGG	Brassica oleracea	salicylic acid responsiveness
FtTCP21	Box 4	ATTAAT	Petroselinum crispum	light responsive
FtTCP21	Box 4	ATTAAT	Petroselinum crispum	light responsive
FtTCP21	Box 4	ATTAAT	Petroselinum crispum	light responsive
FtTCP21	Box 4	ATTAAT	Petroselinum crispum	light responsive
FtTCP21	AE-box	AGAAACTT	Arabidopsis thaliana	light responsive
FtTCP21	AT1-motif	AATTATTTTTTATT	Solanum tuberosum	light responsive
FtTCP21	LTR	CCGAAA	Hordeum vulgare	low-temperature responsiveness
FtTCP21	ARE	AAACCA	Zea mays	anaerobic induction
FtTCP21	ARE	AAACCA	Zea mays	anaerobic induction
FtTCP21	TC-rich repeats	ATTCTCTAAC	Nicotiana tabacum	defense and stress responsiveness
FtTCP21	GT1-motif	GGTTAA	Arabidopsis thaliana	light responsive
FtTCP21	G-box	TACGTG	Arabidopsis thaliana	light responsive
FtTCP21	ABRE	CGTACGTGCA	Hordeum vulgare	abscisic acid responsiveness
FtTCP21	ABRE	CGTACGTGCA	Hordeum vulgare	abscisic acid responsiveness
FtTCP21	ABRE	ACGTG	Arabidopsis thaliana	abscisic acid responsiveness
FtTCP22	TGA-element	AACGAC	Brassica oleracea	auxin responsiveness
FtTCP22	Box 4	ATTAAT	Petroselinum crispum	light responsive
FtTCP22	Box 4	ATTAAT	Petroselinum crispum	light responsive
FtTCP22	Sp1	GGGCGG	Oryza sativa	light responsive
FtTCP22	TCT-motif	TCTTAC	Arabidopsis thaliana	light responsive
FtTCP22	GATA-motif	AAGGATAAGG	Solanum tuberosum	light responsive
FtTCP22	TGACG-motif	TGACG	Hordeum vulgare	MeJA-responsiveness
FtTCP22	ARE	AAACCA	Zea mays	anaerobic induction
FtTCP22	ARE	AAACCA	Zea mays	anaerobic induction
FtTCP22	P-box	CCTTTTG	Oryza sativa	gibberellin-responsive element
FtTCP22	CGTCA-motif	CGTCA	Hordeum vulgare	MeJA-responsiveness
FtTCP22	TCA-element	TCAGAAGAGG	Brassica oleracea	salicylic acid responsiveness
FtTCP22	MRE	AACCTAA	Petroselinum crispum	light responsive
FtTCP22	ABRE	ACGTG	Arabidopsis thaliana	abscisic acid responsiveness
FtTCP22	3-AF1 binding site	TAAGAGAGGAA	Solanum tuberosum	light responsive
FtTCP22	circadian	CAAAGATATC	Lycopersicon esculentum	circadian control
FtTCP22	GT1-motif	GGTTAAT	Avena sativa	light responsive
FtTCP22	GT1-motif	GGTTAA	Arabidopsis thaliana	light responsive
FtTCP22	G-box	TACGTG	Arabidopsis thaliana	light responsive
FtTCP22	I-box	ccttatcct	Arabidopsis thaliana	light responsive
FtTCP23	P-box	CCTTTTG	Oryza sativa	gibberellin-responsive element
FtTCP23	P-box	CCTTTTG	Oryza sativa	gibberellin-responsive element
FtTCP23	MBS	CAACTG	Arabidopsis thaliana	drought-inducibility
FtTCP23	MBS	CAACTG	Arabidopsis thaliana	drought-inducibility
FtTCP23	AE-box	AGAAACAA	Arabidopsis thaliana	light responsive
FtTCP23	ARE	AAACCA	Zea mays	anaerobic induction
FtTCP23	ARE	AAACCA	Zea mays	anaerobic induction
FtTCP23	ARE	AAACCA	Zea mays	anaerobic induction
FtTCP23	ARE	AAACCA	Zea mays	anaerobic induction
FtTCP23	ARE	AAACCA	Zea mays	anaerobic induction
FtTCP23	LTR	CCGAAA	Hordeum vulgare	low-temperature responsiveness
FtTCP23	GARE-motif	TCTGTTG	Brassica oleracea	gibberellin-responsive element
FtTCP23	Box 4	ATTAAT	Petroselinum crispum	light responsive
FtTCP23	Box 4	ATTAAT	Petroselinum crispum	light responsive
FtTCP23	TCT-motif	TCTTAC	Arabidopsis thaliana	light responsive
FtTCP23	GT1-motif	GGTTAA	Arabidopsis thaliana	light responsive
FtTCP23	GT1-motif	GGTTAA	Arabidopsis thaliana	light responsive
FtTCP23	MRE	AACCTAA	Petroselinum crispum	light responsive
FtTCP23	MRE	AACCTAA	Petroselinum crispum	light responsive
FtTCP23	MRE	AACCTAA	Petroselinum crispum	light responsive
FtTCP24	G-box	CACGTC	Zea mays	light responsive
FtTCP24	G-box	CACGTC	Zea mays	light responsive
FtTCP24	GT1-motif	GGTTAAT	Avena sativa	light responsive
FtTCP24	GT1-motif	GGTTAA	Arabidopsis thaliana	light responsive
FtTCP24	GT1-motif	GGTTAA	Arabidopsis thaliana	light responsive
FtTCP24	GT1-motif	GGTTAAT	Avena sativa	light responsive
FtTCP24	L-box	ATCCCACCTAC	Petroselinum crispum	light responsive
FtTCP24	ABRE	ACGTG	Arabidopsis thaliana	abscisic acid responsiveness
FtTCP24	ABRE	ACGTG	Arabidopsis thaliana	abscisic acid responsiveness
FtTCP24	chs-CMA1a	TTACTTAA	Daucus carota	light responsive
FtTCP24	MRE	AACCTAA	Petroselinum crispum	light responsive
FtTCP24	MRE	AACCTAA	Petroselinum crispum	light responsive
FtTCP24	MRE	AACCTAA	Petroselinum crispum	light responsive
FtTCP24	P-box	CCTTTTG	Oryza sativa	gibberellin-responsive element
FtTCP24	P-box	CCTTTTG	Oryza sativa	gibberellin-responsive element
FtTCP24	P-box	CCTTTTG	Oryza sativa	gibberellin-responsive element
FtTCP24	GC-motif	CCCCCG	Zea mays	anoxic specific inducibility
FtTCP24	ARE	AAACCA	Zea mays	anaerobic induction
FtTCP24	ARE	AAACCA	Zea mays	anaerobic induction
FtTCP24	ARE	AAACCA	Zea mays	anaerobic induction
FtTCP24	ARE	AAACCA	Zea mays	anaerobic induction
FtTCP24	LTR	CCGAAA	Hordeum vulgare	low-temperature responsiveness
FtTCP24	AE-box	AGAAACAA	Arabidopsis thaliana	light responsive
FtTCP24	Box 4	ATTAAT	Petroselinum crispum	light responsive
FtTCP24	Box 4	ATTAAT	Petroselinum crispum	light responsive
FtTCP25	ABRE	ACGTG	Arabidopsis thaliana	abscisic acid responsiveness
FtTCP25	TATC-box	TATCCCA	Oryza sativa	gibberellin-responsiveness
FtTCP25	TATC-box	TATCCCA	Oryza sativa	gibberellin-responsiveness
FtTCP25	G-box	TAACACGTAG	Brassica oleracea	light responsive
FtTCP25	G-box	CACGAC	Zea mays	light responsive
FtTCP25	GT1-motif	GGTTAA	Arabidopsis thaliana	light responsive
FtTCP25	ARE	AAACCA	Zea mays	anaerobic induction
FtTCP25	ARE	AAACCA	Zea mays	anaerobic induction
FtTCP25	ARE	AAACCA	Zea mays	anaerobic induction
FtTCP25	AuxRR-core	GGTCCAT	Nicotiana tabacum	auxin responsiveness
FtTCP25	Box 4	ATTAAT	Petroselinum crispum	light responsive
FtTCP25	TCT-motif	TCTTAC	Arabidopsis thaliana	light responsive
FtTCP25	TCT-motif	TCTTAC	Arabidopsis thaliana	light responsive
FtTCP25	TGACG-motif	TGACG	Hordeum vulgare	MeJA-responsiveness
FtTCP25	TGACG-motif	TGACG	Hordeum vulgare	MeJA-responsiveness
FtTCP25	GATA-motif	GATAGGA	Arabidopsis thaliana	light responsive
FtTCP25	O2-site	GATGA(C/T)(A/G)TG(A/G)	Zea mays	zein metabolism regulation
FtTCP25	TCA-element	TCAGAAGAGG	Brassica oleracea	salicylic acid responsiveness
FtTCP25	CGTCA-motif	CGTCA	Hordeum vulgare	MeJA-responsiveness
FtTCP25	CGTCA-motif	CGTCA	Hordeum vulgare	MeJA-responsiveness
FtTCP25	G-Box	CACGTT	Pisum sativum	light responsive
FtTCP25	MBS	CAACTG	Arabidopsis thaliana	drought-inducibility
FtTCP25	MBS	CAACTG	Arabidopsis thaliana	drought-inducibility
FtTCP26	I-box	gGATAAGGTG	Zea mays	light responsive
FtTCP26	circadian	CAAAGATATC	Lycopersicon esculentum	circadian control
FtTCP26	GT1-motif	GGTTAA	Arabidopsis thaliana	light responsive
FtTCP26	GT1-motif	GGTTAA	Arabidopsis thaliana	light responsive
FtTCP26	3-AF1 binding site	TAAGAGAGGAA	Solanum tuberosum	light responsive
FtTCP26	TCCC-motif	TCTCCCT	Spinacia oleracea	light responsive
FtTCP26	TCCC-motif	TCTCCCT	Spinacia oleracea	light responsive
FtTCP26	MRE	AACCTAA	Petroselinum crispum	light responsive
FtTCP26	ABRE	AACCCGG	Arabidopsis thaliana	abscisic acid responsiveness
FtTCP26	CGTCA-motif	CGTCA	Hordeum vulgare	MeJA-responsiveness
FtTCP26	CGTCA-motif	CGTCA	Hordeum vulgare	MeJA-responsiveness
FtTCP26	TCA-element	CCATCTTTTT	Nicotiana tabacum	salicylic acid responsiveness
FtTCP26	TCA-element	TCAGAAGAGG	Brassica oleracea	salicylic acid responsiveness
FtTCP26	GC-motif	CCCCCG	Zea mays	anoxic specific inducibility
FtTCP26	LAMP-element	CTTTATCA	Pisum sativum	light responsive
FtTCP26	ARE	AAACCA	Zea mays	anaerobic induction
FtTCP26	ARE	AAACCA	Zea mays	anaerobic induction
FtTCP26	GARE-motif	TCTGTTG	Brassica oleracea	gibberellin-responsive element
FtTCP26	GARE-motif	TCTGTTG	Brassica oleracea	gibberellin-responsive element
FtTCP26	LTR	CCGAAA	Hordeum vulgare	low-temperature responsiveness
FtTCP26	TGA-element	AACGAC	Brassica oleracea	auxin responsiveness
FtTCP26	TCT-motif	TCTTAC	Arabidopsis thaliana	light responsive
FtTCP26	TCT-motif	TCTTAC	Arabidopsis thaliana	light responsive
FtTCP26	Box 4	ATTAAT	Petroselinum crispum	light responsive
FtTCP26	Box 4	ATTAAT	Petroselinum crispum	light responsive
FtTCP26	Box 4	ATTAAT	Petroselinum crispum	light responsive
FtTCP26	Box 4	ATTAAT	Petroselinum crispum	light responsive
FtTCP26	Box 4	ATTAAT	Petroselinum crispum	light responsive
FtTCP26	TGACG-motif	TGACG	Hordeum vulgare	MeJA-responsiveness
FtTCP26	TGACG-motif	TGACG	Hordeum vulgare	MeJA-responsiveness
FtTCP26	GATA-motif	GATAGGG	Pisum sativum	light responsive
FtTCP3	Box 4	ATTAAT	Petroselinum crispum	light responsive
FtTCP3	TGACG-motif	TGACG	Hordeum vulgare	MeJA-responsiveness
FtTCP3	O2-site	GATGACATGG	Zea mays	zein metabolism regulation
FtTCP3	ARE	AAACCA	Zea mays	anaerobic induction
FtTCP3	MBS	CAACTG	Arabidopsis thaliana	drought-inducibility
FtTCP3	P-box	CCTTTTG	Oryza sativa	gibberellin-responsive element
FtTCP3	P-box	CCTTTTG	Oryza sativa	gibberellin-responsive element
FtTCP3	P-box	CCTTTTG	Oryza sativa	gibberellin-responsive element
FtTCP3	CGTCA-motif	CGTCA	Hordeum vulgare	MeJA-responsiveness
FtTCP3	ABRE	ACGTG	Arabidopsis thaliana	abscisic acid responsiveness
FtTCP3	ABRE	ACGTG	Arabidopsis thaliana	abscisic acid responsiveness
FtTCP3	GT1-motif	GGTTAA	Arabidopsis thaliana	light responsive
FtTCP3	G-box	CACGTC	Zea mays	light responsive
FtTCP3	G-box	CACGTC	Zea mays	light responsive
FtTCP4	CGTCA-motif	CGTCA	Hordeum vulgare	MeJA-responsiveness
FtTCP4	G-Box	CACGTT	Pisum sativum	light responsive
FtTCP4	ARE	AAACCA	Zea mays	anaerobic induction
FtTCP4	ARE	AAACCA	Zea mays	anaerobic induction
FtTCP4	ARE	AAACCA	Zea mays	anaerobic induction
FtTCP4	GA-motif	ATAGATAA	Arabidopsis thaliana	light responsive
FtTCP4	TCT-motif	TCTTAC	Arabidopsis thaliana	light responsive
FtTCP4	Box 4	ATTAAT	Petroselinum crispum	light responsive
FtTCP4	Box 4	ATTAAT	Petroselinum crispum	light responsive
FtTCP4	Box 4	ATTAAT	Petroselinum crispum	light responsive
FtTCP4	Box 4	ATTAAT	Petroselinum crispum	light responsive
FtTCP4	Box 4	ATTAAT	Petroselinum crispum	light responsive
FtTCP4	Box 4	ATTAAT	Petroselinum crispum	light responsive
FtTCP4	TGACG-motif	TGACG	Hordeum vulgare	MeJA-responsiveness
FtTCP4	G-box	CACGAC	Zea mays	light responsive
FtTCP4	chs-CMA2a	TCACTTGA	Petroselinum crispum	light responsive
FtTCP4	ABRE	ACGTG	Arabidopsis thaliana	abscisic acid responsiveness
FtTCP4	chs-CMA1a	TTACTTAA	Daucus carota	light responsive
FtTCP4	MRE	AACCTAA	Petroselinum crispum	light responsive
FtTCP5	G-box	CACGTC	Zea mays	light responsive
FtTCP5	G-box	TACGTG	Arabidopsis thaliana	light responsive
FtTCP5	G-box	CACGAC	Zea mays	light responsive
FtTCP5	TC-rich repeats	GTTTTCTTAC	Nicotiana tabacum	defense and stress responsiveness
FtTCP5	L-box	ATCCCACCTAC	Petroselinum crispum	light responsive
FtTCP5	CAT-box	GCCACT	Arabidopsis thaliana	related to meristem expression
FtTCP5	ABRE	ACGTG	Arabidopsis thaliana	abscisic acid responsiveness
FtTCP5	ABRE	ACGTG	Arabidopsis thaliana	abscisic acid responsiveness
FtTCP5	ABRE	GCAACGTGTC	Hordeum vulgare	abscisic acid responsiveness
FtTCP5	ABRE	TACGTGTC	Oryza sativa	abscisic acid responsiveness
FtTCP5	ABRE	ACGTG	Arabidopsis thaliana	abscisic acid responsiveness
FtTCP5	ATC-motif	TGCTATCCG	Zea mays	light responsive
FtTCP5	CGTCA-motif	CGTCA	Hordeum vulgare	MeJA-responsiveness
FtTCP5	CGTCA-motif	CGTCA	Hordeum vulgare	MeJA-responsiveness
FtTCP5	G-Box	CACGTT	Pisum sativum	light responsive
FtTCP5	MBS	CAACTG	Arabidopsis thaliana	drought-inducibility
FtTCP5	ARE	AAACCA	Zea mays	anaerobic induction
FtTCP5	ARE	AAACCA	Zea mays	anaerobic induction
FtTCP5	LTR	CCGAAA	Hordeum vulgare	low-temperature responsiveness
FtTCP5	LTR	CCGAAA	Hordeum vulgare	low-temperature responsiveness
FtTCP5	ACE	CTAACGTATT	Petroselinum crispum	light responsive
FtTCP5	Box 4	ATTAAT	Petroselinum crispum	light responsive
FtTCP5	Box 4	ATTAAT	Petroselinum crispum	light responsive
FtTCP5	Box 4	ATTAAT	Petroselinum crispum	light responsive
FtTCP5	Box 4	ATTAAT	Petroselinum crispum	light responsive
FtTCP5	TCT-motif	TCTTAC	Arabidopsis thaliana	light responsive
FtTCP5	TCT-motif	TCTTAC	Arabidopsis thaliana	light responsive
FtTCP5	TCT-motif	TCTTAC	Arabidopsis thaliana	light responsive
FtTCP5	TGACG-motif	TGACG	Hordeum vulgare	MeJA-responsiveness
FtTCP5	TGACG-motif	TGACG	Hordeum vulgare	MeJA-responsiveness
FtTCP6	CGTCA-motif	CGTCA	Hordeum vulgare	MeJA-responsiveness
FtTCP6	CGTCA-motif	CGTCA	Hordeum vulgare	MeJA-responsiveness
FtTCP6	CGTCA-motif	CGTCA	Hordeum vulgare	MeJA-responsiveness
FtTCP6	G-Box	CACGTT	Pisum sativum	light responsive
FtTCP6	TCA-element	CCATCTTTTT	Nicotiana tabacum	salicylic acid responsiveness
FtTCP6	ATCT-motif	AATCTAATCC	Pisum sativum	light responsive
FtTCP6	GARE-motif	TCTGTTG	Brassica oleracea	gibberellin-responsive element
FtTCP6	ARE	AAACCA	Zea mays	anaerobic induction
FtTCP6	ARE	AAACCA	Zea mays	anaerobic induction
FtTCP6	ARE	AAACCA	Zea mays	anaerobic induction
FtTCP6	ARE	AAACCA	Zea mays	anaerobic induction
FtTCP6	ARE	AAACCA	Zea mays	anaerobic induction
FtTCP6	TGA-element	AACGAC	Brassica oleracea	auxin responsiveness
FtTCP6	TGACG-motif	TGACG	Hordeum vulgare	MeJA-responsiveness
FtTCP6	TGACG-motif	TGACG	Hordeum vulgare	MeJA-responsiveness
FtTCP6	TGACG-motif	TGACG	Hordeum vulgare	MeJA-responsiveness
FtTCP6	GATA-motif	AAGGATAAGG	Solanum tuberosum	light responsive
FtTCP6	Box 4	ATTAAT	Petroselinum crispum	light responsive
FtTCP6	TCT-motif	TCTTAC	Arabidopsis thaliana	light responsive
FtTCP6	G-box	TAACACGTAG	Brassica oleracea	light responsive
FtTCP6	G-box	TACGTG	Arabidopsis thaliana	light responsive
FtTCP6	CAG-motif	GAAAGGCAGAC	Arabidopsis thaliana	part of a light response element
FtTCP6	GT1-motif	GGTTAA	Arabidopsis thaliana	light responsive
FtTCP6	GT1-motif	GGTTAA	Arabidopsis thaliana	light responsive
FtTCP6	MRE	AACCTAA	Petroselinum crispum	light responsive
FtTCP6	ABRE	ACGTG	Arabidopsis thaliana	abscisic acid responsiveness
FtTCP6	ABRE	ACGTG	Arabidopsis thaliana	abscisic acid responsiveness
FtTCP7	GT1-motif	GGTTAA	Arabidopsis thaliana	light responsive
FtTCP7	chs-CMA2a	TCACTTGA	Petroselinum crispum	light responsive
FtTCP7	circadian	CAAAGATATC	Lycopersicon esculentum	circadian control
FtTCP7	G-box	ACACGTG(G/t)CACC	Lycopersicon esculentum	light responsive
FtTCP7	G-box	ACACGTGGC	Brassica napus	light responsive
FtTCP7	G-box	CACGTG	Arabidopsis thaliana	light responsive
FtTCP7	G-box	CACGTG	Arabidopsis thaliana	light responsive
FtTCP7	ABRE	GACACGTGGC	Triticum aestivum	abscisic acid responsiveness
FtTCP7	ABRE	CACGTG	Arabidopsis thaliana	abscisic acid responsiveness
FtTCP7	ABRE	ACGTG	Arabidopsis thaliana	abscisic acid responsiveness
FtTCP7	ABRE	CACGTG	Arabidopsis thaliana	abscisic acid responsiveness
FtTCP7	ABRE	ACGTG	Arabidopsis thaliana	abscisic acid responsiveness
FtTCP7	TCCC-motif	TCTCCCT	Spinacia oleracea	light responsive
FtTCP7	WUN-motif	AAATTTCCT	Brassica oleracea	wound-responsive element
FtTCP7	MBS	CAACTG	Arabidopsis thaliana	drought-inducibility
FtTCP7	TCA-element	CCATCTTTTT	Nicotiana tabacum	salicylic acid responsiveness
FtTCP7	TCA-element	TCAGAAGAGG	Brassica oleracea	salicylic acid responsiveness
FtTCP7	G-Box	CACGTG	Pisum sativum	light responsive
FtTCP7	G-Box	CACGTG	Pisum sativum	light responsive
FtTCP7	CGTCA-motif	CGTCA	Hordeum vulgare	MeJA-responsiveness
FtTCP7	CGTCA-motif	CGTCA	Hordeum vulgare	MeJA-responsiveness
FtTCP7	TGACG-motif	TGACG	Hordeum vulgare	MeJA-responsiveness
FtTCP7	TGACG-motif	TGACG	Hordeum vulgare	MeJA-responsiveness
FtTCP7	TCT-motif	TCTTAC	Arabidopsis thaliana	light responsive
FtTCP7	GARE-motif	TCTGTTG	Brassica oleracea	gibberellin-responsive element
FtTCP7	LTR	CCGAAA	Hordeum vulgare	low-temperature responsiveness
FtTCP7	AuxRR-core	GGTCCAT	Nicotiana tabacum	auxin responsiveness
FtTCP7	ARE	AAACCA	Zea mays	anaerobic induction
FtTCP7	ARE	AAACCA	Zea mays	anaerobic induction
FtTCP8	ABRE	TACGGTC	Arabidopsis thaliana	abscisic acid responsiveness
FtTCP8	MRE	AACCTAA	Petroselinum crispum	light responsive
FtTCP8	TCCC-motif	TCTCCCT	Spinacia oleracea	light responsive
FtTCP8	TATC-box	TATCCCA	Oryza sativa	gibberellin-responsiveness
FtTCP8	G-box	CACGAC	Zea mays	light responsive
FtTCP8	GT1-motif	GGTTAA	Arabidopsis thaliana	light responsive
FtTCP8	GARE-motif	TCTGTTG	Brassica oleracea	gibberellin-responsive element
FtTCP8	ARE	AAACCA	Zea mays	anaerobic induction
FtTCP8	ARE	AAACCA	Zea mays	anaerobic induction
FtTCP8	ACE	CTAACGTATT	Petroselinum crispum	light responsive
FtTCP8	GATA-motif	GATAGGG	Pisum sativum	light responsive
FtTCP8	Box 4	ATTAAT	Petroselinum crispum	light responsive
FtTCP8	TCT-motif	TCTTAC	Arabidopsis thaliana	light responsive
FtTCP8	TGA-element	AACGAC	Brassica oleracea	auxin responsiveness
FtTCP8	TCA-element	TCAGAAGAGG	Brassica oleracea	salicylic acid responsiveness
FtTCP8	MBS	CAACTG	Arabidopsis thaliana	drought-inducibility
FtTCP8	P-box	CCTTTTG	Oryza sativa	gibberellin-responsive element
FtTCP9	LTR	CCGAAA	Hordeum vulgare	low-temperature responsiveness
FtTCP9	LTR	CCGAAA	Hordeum vulgare	low-temperature responsiveness
FtTCP9	LTR	CCGAAA	Hordeum vulgare	low-temperature responsiveness
FtTCP9	GARE-motif	TCTGTTG	Brassica oleracea	gibberellin-responsive element
FtTCP9	GARE-motif	TCTGTTG	Brassica oleracea	gibberellin-responsive element
FtTCP9	ARE	AAACCA	Zea mays	anaerobic induction
FtTCP9	AE-box	AGAAACAA	Arabidopsis thaliana	light responsive
FtTCP9	GA-motif	ATAGATAA	Arabidopsis thaliana	light responsive
FtTCP9	TGACG-motif	TGACG	Hordeum vulgare	MeJA-responsiveness
FtTCP9	TCT-motif	TCTTAC	Arabidopsis thaliana	light responsive
FtTCP9	Sp1	GGGCGG	Oryza sativa	light responsive
FtTCP9	O2-site	GTTGACGTGA	Zea mays	zein metabolism regulation
FtTCP9	O2-site	GATGATGTGG	Zea mays	zein metabolism regulation
FtTCP9	CGTCA-motif	CGTCA	Hordeum vulgare	MeJA-responsiveness
FtTCP9	CAT-box	GCCACT	Arabidopsis thaliana	related to meristem expression
FtTCP9	WUN-motif	AAATTTCCT	Brassica oleracea	wound-responsive element
FtTCP9	ABRE	ACGTG	Arabidopsis thaliana	abscisic acid responsiveness
FtTCP9	ABRE	ACGTG	Arabidopsis thaliana	abscisic acid responsiveness
FtTCP9	MRE	AACCTAA	Petroselinum crispum	light responsive
FtTCP9	TCCC-motif	TCTCCCT	Spinacia oleracea	light responsive
FtTCP9	TCCC-motif	TCTCCCT	Spinacia oleracea	light responsive
FtTCP9	ATC-motif	AGTAATCT	Spinacia oleracea	light responsive
FtTCP9	G-box	CACGTC	Zea mays	light responsive
FtTCP9	G-box	CACGTC	Zea mays	light responsive
FtTCP9	GT1-motif	GGTTAAT	Avena sativa	light responsive
