# Supplementary material for: Systematic analysis and expression profiles of TCP gene family in Tartary buckwheat (Fagopyrum tataricum (L.) Gaertn.) revealed the potential function of FtTCP15 and FtTCP18 in response to abiotic stress
Source: BMC Genomics. 2022 Jun 2;23:415. doi: 10.1186/s12864-022-08618-1 (PMC9164426; doi:10.1186/s12864-022-08618-1)
Supplement: Supplementary file 4 — Additional file 4: Supplementaryfile 4: Table S4. The cis-elements of the FtTCPgenome sequence (data analysis). [file 12864_2022_8618_MOESM4_ESM.xlsx]

## Sheet: Table S4
Table S4 The cis-elements of the FtTCP genome sequence (data analysis).
cis-elements	sum	FtTCP1	FtTCP2	FtTCP3	FtTCP4	FtTCP5	FtTCP6	FtTCP7	FtTCP8	FtTCP9	FtTCP10	FtTCP11	FtTCP12	FtTCP13	FtTCP14	FtTCP15	FtTCP16	FtTCP17	FtTCP18	FtTCP19	FtTCP20	FtTCP21	FtTCP22	FtTCP23	FtTCP24	FtTCP25	FtTCP26
60K protein binding site	2																1			1
abscisic acid responsiveness	65	3	1	2	1	5	2	5	1	2	2		9	6	2	2	5	3	3	2	1	3	1		2	1	1
anaerobic induction	61	1	1	1	3	2	5	2	2	1	2	1	6			2		4	3	4	3	2	2	5	4	3	2
anoxic specific inducibility	6														1		1	2					1		1		1
auxin responsiveness	18	2					1	1	1			1	3		1	1	2		1		1					1	1
circadian control	8							1			1			1			2		1		1		1				1
defense and stress responsiveness	6		1			1											1	1			1	1
differentiation of the palisade mesophyll cells	1										1
drought-inducibility	17			1		1		1	1			3				1	1	1			1			2		2
endosperm expression	3											1	1			1
flavonoid biosynthetic genes regulation	1																				1
gibberellin-responsive element	27			3			1	1	2	2				1	1	3		1		1	1	1	1	3	3		2
gibberellin-responsiveness	8	1	2						1						1				1							2
involved in endosperm-specific negative expression	1																		11	1
light responsive	296	12	9	4	13	14	10	10	8	11	11	11	19	15	4	15	13	13	11	14	12	9	11	9	14	8	16
low-temperature responsiveness	19	1				2		1		3		2	3	1					1		1	1		1	1		1
MeJA-responsiveness	60	2	8	2	2	4	6	4		2	4	2	2		8		2				2		2			4	4
part of a light response element	1						1
part of an auxin responsiveness	1														4
related to meristem expression	4		1			1				1								1
salicylic acid responsiveness	24	2	3				1	2	1			3		1	1			4		1		1	1			1	2
seed-specific regulation	1													1
sequence conserved in alpha-amylase promoters	1																			1
wound-responsive element	2							1		1
zein metabolism regulation	9		1	1						2		1		1				1	1							1
	642
	sum
growth and development	328	12	11	5	13	15	11	11	8	14	13	13	20	18	4	16	16	15	24	17	14	9	12	9	14	9	17
phytohormone response	203	10	14	7	3	9	11	13	6	6	6	6	14	8	18	6	9	8	5	4	5	5	5	3	5	9	10
stress response	111	2	2	2	3	6	5	5	3	5	2	6	9	1	1	3	3	8	4	4	6	4	3	8	6	5	4
	642	24	27	14	19	30	27	29	17	25	21	25	43	27	23	25	28	31	33	25	25	18	20	20	25	23	31
	Proportion
growth and development	0.510903
phytohormone response	0.316199
stress response	0.172897	0.0833333	0.0740741	0.142857	0.157895	0.2	0.185185	0.172414	0.176471	0.2	0.0952381	0.24	0.209302	0.037037	0.0434783	0.12	0.107143	0.258065	0.121212	0.16	0.24	0.222222	0.15	0.4	0.24	0.217391	0.129032
