# Supplementary material for: Systematic analysis and expression profiles of TCP gene family in Tartary buckwheat (Fagopyrum tataricum (L.) Gaertn.) revealed the potential function of FtTCP15 and FtTCP18 in response to abiotic stress
Source: BMC Genomics. 2022 Jun 2;23:415. doi: 10.1186/s12864-022-08618-1 (PMC9164426; doi:10.1186/s12864-022-08618-1)
Supplement: Supplementary file 6 — Additional file 6: Supplementaryfile 6: Table S5. The interaction networkdata of FtTCPs from STRING in this study. [file 12864_2022_8618_MOESM6_ESM.xlsx]

## Sheet: Table S5
Table S5 The interaction network data of FtTCPs from STRING in this study.
node1	node2	node1_string_id	node2_string_id	homology	coexpression	experimentally_determined_interaction	automated_textmining	combined_score
ABAP1	FtTCP15	3702.AT5G13060.1	3702.AT1G30210.1	0	0	0.501	0.917	0.956
ABAP1	FtTCP16	3702.AT5G13060.1	3702.AT1G69690.1	0	0	0	0.416	0.416
ABAP1	FtTCP22	3702.AT5G13060.1	3702.AT3G47620.1	0	0	0	0.416	0.416
AT3G48420	FtTCP24	3702.AT3G48420.1	3702.AT5G20140.2	0	0.945	0	0	0.945
DOF6	FtTCP16	3702.AT3G45610.1	3702.AT1G69690.1	0	0	0	0.589	0.589
DOF6	FtTCP22	3702.AT3G45610.1	3702.AT3G47620.1	0	0	0.49	0.799	0.893
FtTCP11	FtTCP15	3702.AT2G45680.1	3702.AT1G30210.1	0	0	0	0.65	0.65
FtTCP11	FtTCP18	3702.AT2G45680.1	3702.AT1G35560.1	0.725	0	0.247	0.77	0.405
FtTCP11	FtTCP2	3702.AT2G45680.1	3702.AT1G53230.1	0	0	0	0.747	0.747
FtTCP11	FtTCP13	3702.AT2G45680.1	3702.AT1G58100.1	0.724	0	0.322	0.9	0.49
FtTCP11	FtTCP14	3702.AT2G45680.1	3702.AT1G67260.1	0	0	0.183	0.498	0.572
FtTCP11	FtTCP12	3702.AT2G45680.1	3702.AT1G68800.1	0	0	0.183	0.619	0.675
FtTCP11	FtTCP6	3702.AT2G45680.1	3702.AT2G31070.1	0	0	0	0.608	0.608
FtTCP11	FtTCP26	3702.AT2G45680.1	3702.AT4G18390.1	0	0	0	0.55	0.55
FtTCP11	FtTCP21	3702.AT2G45680.1	3702.AT5G60970.1	0	0	0.115	0.53	0.566
FtTCP11	PTF1	3702.AT2G45680.1	3702.AT3G02150.2	0	0	0.115	0.577	0.609
FtTCP11	TCP-1	3702.AT2G45680.1	3702.AT3G20050.1	0	0	0	0.616	0.616
FtTCP11	FtTCP17	3702.AT2G45680.1	3702.AT3G18550.1	0	0	0.228	0.594	0.673
FtTCP11	FtTCP23	3702.AT2G45680.1	3702.AT3G15030.1	0	0	0	0.735	0.735
FtTCP12	FtTCP18	3702.AT1G68800.1	3702.AT1G35560.1	0	0	0.147	0.615	0.657
FtTCP12	FtTCP13	3702.AT1G68800.1	3702.AT1G58100.1	0	0	0	0.615	0.615
FtTCP12	FtTCP26	3702.AT1G68800.1	3702.AT4G18390.1	0.644	0	0.169	0.805	0.404
FtTCP12	FtTCP25	3702.AT1G68800.1	3702.AT2G37000.1	0	0	0	0.464	0.463
FtTCP12	TCP11	3702.AT1G68800.1	3702.AT5G08330.1	0	0	0.147	0.579	0.626
FtTCP12	FtTCP19	3702.AT1G68800.1	3702.AT5G23280.1	0	0	0.147	0.609	0.652
FtTCP12	FtTCP16	3702.AT1G68800.1	3702.AT1G69690.1	0	0	0.137	0.636	0.672
FtTCP12	FtTCP22	3702.AT1G68800.1	3702.AT3G47620.1	0	0	0.137	0.637	0.673
FtTCP12	FtTCP11	3702.AT1G68800.1	3702.AT2G45680.1	0	0	0.183	0.619	0.675
FtTCP12	FtTCP3	3702.AT1G68800.1	3702.AT3G27010.1	0	0	0	0.685	0.685
FtTCP12	FtTCP20	3702.AT1G68800.1	3702.AT5G51910.1	0	0	0.183	0.638	0.691
FtTCP12	TCP-1	3702.AT1G68800.1	3702.AT3G20050.1	0	0	0	0.789	0.789
FtTCP13	FtTCP15	3702.AT1G58100.1	3702.AT1G30210.1	0	0	0.573	0.637	0.838
FtTCP13	FtTCP18	3702.AT1G58100.1	3702.AT1G35560.1	0.835	0	0.492	0.937	0.57
FtTCP13	FtTCP2	3702.AT1G58100.1	3702.AT1G53230.1	0	0	0.5	0.745	0.867
FtTCP13	FtTCP14	3702.AT1G58100.1	3702.AT1G67260.1	0	0	0	0.43	0.43
FtTCP13	FtTCP11	3702.AT1G58100.1	3702.AT2G45680.1	0.724	0	0.322	0.9	0.49
FtTCP13	FtTCP25	3702.AT1G58100.1	3702.AT2G37000.1	0.838	0	0.5	0.654	0.551
FtTCP13	FtTCP19	3702.AT1G58100.1	3702.AT5G23280.1	0.822	0	0.492	0.848	0.568
FtTCP13	FtTCP3	3702.AT1G58100.1	3702.AT3G27010.1	0.751	0	0.5	0.884	0.609
FtTCP13	FtTCP12	3702.AT1G58100.1	3702.AT1G68800.1	0	0	0	0.615	0.615
FtTCP13	TCP-1	3702.AT1G58100.1	3702.AT3G20050.1	0	0	0	0.62	0.62
FtTCP13	FtTCP22	3702.AT1G58100.1	3702.AT3G47620.1	0.761	0	0.541	0.939	0.643
FtTCP13	FtTCP20	3702.AT1G58100.1	3702.AT5G51910.1	0.746	0	0.567	0.848	0.659
FtTCP13	TCP11	3702.AT1G58100.1	3702.AT5G08330.1	0.825	0	0.75	0.904	0.789
FtTCP13	FtTCP23	3702.AT1G58100.1	3702.AT3G15030.1	0	0	0.5	0.616	0.799
FtTCP13	FtTCP21	3702.AT1G58100.1	3702.AT5G60970.1	0	0	0.492	0.636	0.807
FtTCP13	PTF1	3702.AT1G58100.1	3702.AT3G02150.2	0	0	0.492	0.639	0.808
FtTCP13	FtTCP6	3702.AT1G58100.1	3702.AT2G31070.1	0	0	0.5	0.637	0.81
FtTCP13	FtTCP16	3702.AT1G58100.1	3702.AT1G69690.1	0.821	0	0.774	0.96	0.812
FtTCP13	FtTCP26	3702.AT1G58100.1	3702.AT4G18390.1	0	0	0.573	0.639	0.839
FtTCP13	SRFR1	3702.AT1G58100.1	3702.AT4G37460.1	0	0	0.602	0.698	0.874
FtTCP13	PNM1	3702.AT1G58100.1	3702.AT5G60960.1	0	0	0.597	0.946	0.977
FtTCP14	FtTCP18	3702.AT1G67260.1	3702.AT1G35560.1	0	0	0.147	0.5	0.555
FtTCP14	FtTCP13	3702.AT1G67260.1	3702.AT1G58100.1	0	0	0	0.43	0.43
FtTCP14	PTF1	3702.AT1G67260.1	3702.AT3G02150.2	0.61	0	0.305	0.441	0.418
FtTCP14	FtTCP17	3702.AT1G67260.1	3702.AT3G18550.1	0.632	0	0.228	0.699	0.423
FtTCP14	TCP11	3702.AT1G67260.1	3702.AT5G08330.1	0	0	0.147	0.43	0.493
FtTCP14	TCP-1	3702.AT1G67260.1	3702.AT3G20050.1	0	0	0	0.549	0.549
FtTCP14	FtTCP11	3702.AT1G67260.1	3702.AT2G45680.1	0	0	0.183	0.498	0.572
FtTCP14	FtTCP20	3702.AT1G67260.1	3702.AT5G51910.1	0	0	0.183	0.549	0.615
FtTCP14	FtTCP25	3702.AT1G67260.1	3702.AT2G37000.1	0	0	0	0.637	0.637
FtTCP15	SRFR1	3702.AT1G30210.1	3702.AT4G37460.1	0	0	0	0.429	0.429
FtTCP15	FtTCP19	3702.AT1G30210.1	3702.AT5G23280.1	0	0	0	0.441	0.441
FtTCP15	FtTCP17	3702.AT1G30210.1	3702.AT3G18550.1	0.614	0	0.185	0.901	0.467
FtTCP15	IAMT1	3702.AT1G30210.1	3702.AT5G55250.1	0	0	0	0.6	0.6
FtTCP15	FtTCP11	3702.AT1G30210.1	3702.AT2G45680.1	0	0	0	0.65	0.65
FtTCP15	FtTCP26	3702.AT1G30210.1	3702.AT4G18390.1	0.878	0.278	0.5	0.965	0.667
FtTCP15	PTF1	3702.AT1G30210.1	3702.AT3G02150.2	0.716	0.05	0.573	0.843	0.677
FtTCP15	FtTCP21	3702.AT1G30210.1	3702.AT5G60970.1	0.717	0.118	0.553	0.882	0.691
FtTCP15	FtTCP6	3702.AT1G30210.1	3702.AT2G31070.1	0.679	0.128	0.519	0.965	0.698
FtTCP15	FtTCP25	3702.AT1G30210.1	3702.AT2G37000.1	0	0	0.5	0.499	0.738
FtTCP15	FtTCP23	3702.AT1G30210.1	3702.AT3G15030.1	0.677	0.208	0.569	0.936	0.751
FtTCP15	FtTCP2	3702.AT1G30210.1	3702.AT1G53230.1	0.68	0.21	0.569	0.962	0.754
FtTCP15	FtTCP13	3702.AT1G30210.1	3702.AT1G58100.1	0	0	0.573	0.637	0.838
FtTCP15	TCP-1	3702.AT1G30210.1	3702.AT3G20050.1	0	0	0	0.873	0.873
FtTCP15	FtTCP18	3702.AT1G30210.1	3702.AT1G35560.1	0	0	0.5	0.827	0.909
FtTCP15	TCP11	3702.AT1G30210.1	3702.AT5G08330.1	0	0.054	0.5	0.829	0.912
FtTCP15	FtTCP20	3702.AT1G30210.1	3702.AT5G51910.1	0	0	0.573	0.806	0.913
FtTCP15	FtTCP16	3702.AT1G30210.1	3702.AT1G69690.1	0	0	0.548	0.828	0.919
FtTCP15	FtTCP22	3702.AT1G30210.1	3702.AT3G47620.1	0	0	0.548	0.87	0.938
FtTCP15	FtTCP3	3702.AT1G30210.1	3702.AT3G27010.1	0	0	0.5	0.908	0.952
FtTCP15	ABAP1	3702.AT1G30210.1	3702.AT5G13060.1	0	0	0.501	0.917	0.956
FtTCP16	FtTCP15	3702.AT1G69690.1	3702.AT1G30210.1	0	0	0.548	0.828	0.919
FtTCP16	FtTCP18	3702.AT1G69690.1	3702.AT1G35560.1	0.792	0	0.533	0.951	0.625
FtTCP16	FtTCP2	3702.AT1G69690.1	3702.AT1G53230.1	0	0	0.511	0.846	0.921
FtTCP16	FtTCP13	3702.AT1G69690.1	3702.AT1G58100.1	0.821	0	0.774	0.96	0.812
FtTCP16	FtTCP12	3702.AT1G69690.1	3702.AT1G68800.1	0	0	0.137	0.636	0.672
FtTCP16	ABAP1	3702.AT1G69690.1	3702.AT5G13060.1	0	0	0	0.416	0.416
FtTCP16	FtTCP17	3702.AT1G69690.1	3702.AT3G18550.1	0.587	0	0.183	0.721	0.422
FtTCP16	PNM1	3702.AT1G69690.1	3702.AT5G60960.1	0	0	0	0.542	0.542
FtTCP16	FtTCP25	3702.AT1G69690.1	3702.AT2G37000.1	0.832	0	0.5	0.625	0.551
FtTCP16	DOF6	3702.AT1G69690.1	3702.AT3G45610.1	0	0	0	0.589	0.589
FtTCP16	FtTCP22	3702.AT1G69690.1	3702.AT3G47620.1	0.843	0.129	0.492	0.973	0.609
FtTCP16	TCP11	3702.AT1G69690.1	3702.AT5G08330.1	0.822	0.097	0.526	0.938	0.628
FtTCP16	FtTCP20	3702.AT1G69690.1	3702.AT5G51910.1	0.781	0	0.541	0.871	0.628
FtTCP16	FtTCP3	3702.AT1G69690.1	3702.AT3G27010.1	0.771	0	0.548	0.914	0.642
FtTCP16	TCP-1	3702.AT1G69690.1	3702.AT3G20050.1	0	0	0	0.813	0.813
FtTCP16	FtTCP6	3702.AT1G69690.1	3702.AT2G31070.1	0	0.051	0.511	0.64	0.818
FtTCP16	FtTCP21	3702.AT1G69690.1	3702.AT5G60970.1	0	0	0.533	0.632	0.821
FtTCP16	FtTCP23	3702.AT1G69690.1	3702.AT3G15030.1	0	0	0.511	0.702	0.848
FtTCP16	FtTCP26	3702.AT1G69690.1	3702.AT4G18390.1	0	0	0.548	0.697	0.857
FtTCP16	PTF1	3702.AT1G69690.1	3702.AT3G02150.2	0	0	0.541	0.751	0.881
FtTCP16	SRFR1	3702.AT1G69690.1	3702.AT4G37460.1	0	0	0.602	0.797	0.916
FtTCP17	FtTCP15	3702.AT3G18550.1	3702.AT1G30210.1	0.614	0	0.185	0.901	0.467
FtTCP17	FtTCP18	3702.AT3G18550.1	3702.AT1G35560.1	0	0	0.184	0.693	0.738
FtTCP17	FtTCP14	3702.AT3G18550.1	3702.AT1G67260.1	0.632	0	0.228	0.699	0.423
FtTCP17	FtTCP16	3702.AT3G18550.1	3702.AT1G69690.1	0.587	0	0.183	0.721	0.422
FtTCP17	FtTCP11	3702.AT3G18550.1	3702.AT2G45680.1	0	0	0.228	0.594	0.673
FtTCP17	FtTCP26	3702.AT3G18550.1	3702.AT4G18390.1	0.603	0	0.185	0.801	0.441
FtTCP17	FtTCP22	3702.AT3G18550.1	3702.AT3G47620.1	0.559	0	0.183	0.802	0.468
FtTCP17	FtTCP20	3702.AT3G18550.1	3702.AT5G51910.1	0	0	0.228	0.637	0.707
FtTCP17	FtTCP3	3702.AT3G18550.1	3702.AT3G27010.1	0	0	0	0.827	0.827
FtTCP17	TCP-1	3702.AT3G18550.1	3702.AT3G20050.1	0	0	0	0.91	0.91
FtTCP18	FtTCP15	3702.AT1G35560.1	3702.AT1G30210.1	0	0	0.5	0.827	0.909
FtTCP18	FtTCP11	3702.AT1G35560.1	3702.AT2G45680.1	0.725	0	0.247	0.77	0.405
FtTCP18	FtTCP14	3702.AT1G35560.1	3702.AT1G67260.1	0	0	0.147	0.5	0.555
FtTCP18	SRFR1	3702.AT1G35560.1	3702.AT4G37460.1	0	0	0.5	0.161	0.562
FtTCP18	FtTCP25	3702.AT1G35560.1	3702.AT2G37000.1	0.813	0	0.5	0.742	0.568
FtTCP18	FtTCP13	3702.AT1G35560.1	3702.AT1G58100.1	0.835	0	0.492	0.937	0.57
FtTCP18	IAMT1	3702.AT1G35560.1	3702.AT5G55250.1	0	0	0	0.599	0.599
FtTCP18	FtTCP19	3702.AT1G35560.1	3702.AT5G23280.1	0.817	0	0.539	0.802	0.606
FtTCP18	TCP11	3702.AT1G35560.1	3702.AT5G08330.1	0.819	0	0.539	0.939	0.617
FtTCP18	FtTCP22	3702.AT1G35560.1	3702.AT3G47620.1	0.786	0	0.533	0.9	0.623
FtTCP18	FtTCP16	3702.AT1G35560.1	3702.AT1G69690.1	0.792	0	0.533	0.951	0.625
FtTCP18	FtTCP20	3702.AT1G35560.1	3702.AT5G51910.1	0.745	0	0.553	0.777	0.64
FtTCP18	FtTCP3	3702.AT1G35560.1	3702.AT3G27010.1	0.74	0	0.553	0.872	0.653
FtTCP18	FtTCP12	3702.AT1G35560.1	3702.AT1G68800.1	0	0	0.147	0.615	0.657
FtTCP18	FtTCP17	3702.AT1G35560.1	3702.AT3G18550.1	0	0	0.184	0.693	0.738
FtTCP18	TCP-1	3702.AT1G35560.1	3702.AT3G20050.1	0	0	0	0.743	0.743
FtTCP18	FtTCP23	3702.AT1G35560.1	3702.AT3G15030.1	0	0	0.518	0.619	0.808
FtTCP18	FtTCP2	3702.AT1G35560.1	3702.AT1G53230.1	0	0	0.518	0.624	0.811
FtTCP18	FtTCP21	3702.AT1G35560.1	3702.AT5G60970.1	0	0	0.523	0.63	0.816
FtTCP18	FtTCP6	3702.AT1G35560.1	3702.AT2G31070.1	0	0	0.518	0.644	0.821
FtTCP18	FtTCP26	3702.AT1G35560.1	3702.AT4G18390.1	0	0	0.5	0.66	0.822
FtTCP18	PTF1	3702.AT1G35560.1	3702.AT3G02150.2	0	0	0.559	0.765	0.892
FtTCP19	FtTCP15	3702.AT5G23280.1	3702.AT1G30210.1	0	0	0	0.441	0.441
FtTCP19	FtTCP18	3702.AT5G23280.1	3702.AT1G35560.1	0.817	0	0.539	0.802	0.606
FtTCP19	FtTCP2	3702.AT5G23280.1	3702.AT1G53230.1	0	0	0	0.569	0.569
FtTCP19	FtTCP13	3702.AT5G23280.1	3702.AT1G58100.1	0.822	0	0.492	0.848	0.568
FtTCP19	FtTCP12	3702.AT5G23280.1	3702.AT1G68800.1	0	0	0.147	0.609	0.652
FtTCP19	FtTCP6	3702.AT5G23280.1	3702.AT2G31070.1	0	0	0	0.426	0.426
FtTCP19	PTF1	3702.AT5G23280.1	3702.AT3G02150.2	0	0	0.115	0.597	0.628
FtTCP19	FtTCP23	3702.AT5G23280.1	3702.AT3G15030.1	0	0	0	0.43	0.43
FtTCP19	TCP-1	3702.AT5G23280.1	3702.AT3G20050.1	0	0	0	0.591	0.591
FtTCP19	FtTCP26	3702.AT5G23280.1	3702.AT4G18390.1	0	0	0	0.519	0.519
FtTCP19	TCP11	3702.AT5G23280.1	3702.AT5G08330.1	0.955	0.1	0.5	0.9	0.906
FtTCP19	FtTCP21	3702.AT5G23280.1	3702.AT5G60970.1	0	0	0.115	0.633	0.661
FtTCP2	FtTCP15	3702.AT1G53230.1	3702.AT1G30210.1	0.68	0.21	0.569	0.962	0.754
FtTCP2	FtTCP18	3702.AT1G53230.1	3702.AT1G35560.1	0	0	0.518	0.624	0.811
FtTCP2	SRFR1	3702.AT1G53230.1	3702.AT4G37460.1	0	0	0	0.425	0.424
FtTCP2	IAMT1	3702.AT1G53230.1	3702.AT5G55250.1	0	0	0	0.474	0.474
FtTCP2	FtTCP19	3702.AT1G53230.1	3702.AT5G23280.1	0	0	0	0.569	0.569
FtTCP2	TCP-1	3702.AT1G53230.1	3702.AT3G20050.1	0	0	0	0.626	0.626
FtTCP2	FtTCP6	3702.AT1G53230.1	3702.AT2G31070.1	0.775	0.211	0.5	0.961	0.677
FtTCP2	PTF1	3702.AT1G53230.1	3702.AT3G02150.2	0.665	0	0.573	0.847	0.693
FtTCP2	FtTCP23	3702.AT1G53230.1	3702.AT3G15030.1	0.955	0.407	0.5	0.96	0.704
FtTCP2	FtTCP21	3702.AT1G53230.1	3702.AT5G60970.1	0.657	0.124	0.553	0.901	0.717
FtTCP2	FtTCP11	3702.AT1G53230.1	3702.AT2G45680.1	0	0	0	0.747	0.747
FtTCP2	FtTCP26	3702.AT1G53230.1	3702.AT4G18390.1	0.66	0.205	0.569	0.961	0.759
FtTCP2	TCP11	3702.AT1G53230.1	3702.AT5G08330.1	0	0.053	0.5	0.637	0.813
FtTCP2	FtTCP25	3702.AT1G53230.1	3702.AT2G37000.1	0	0	0.573	0.624	0.832
FtTCP2	FtTCP20	3702.AT1G53230.1	3702.AT5G51910.1	0	0	0.5	0.68	0.833
FtTCP2	FtTCP3	3702.AT1G53230.1	3702.AT3G27010.1	0	0	0.5	0.723	0.855
FtTCP2	FtTCP13	3702.AT1G53230.1	3702.AT1G58100.1	0	0	0.5	0.745	0.867
FtTCP2	FtTCP16	3702.AT1G53230.1	3702.AT1G69690.1	0	0	0.511	0.846	0.921
FtTCP2	FtTCP22	3702.AT1G53230.1	3702.AT3G47620.1	0	0	0.511	0.846	0.921
FtTCP20	FtTCP15	3702.AT5G51910.1	3702.AT1G30210.1	0	0	0.573	0.806	0.913
FtTCP20	FtTCP18	3702.AT5G51910.1	3702.AT1G35560.1	0.745	0	0.553	0.777	0.64
FtTCP20	FtTCP2	3702.AT5G51910.1	3702.AT1G53230.1	0	0	0.5	0.68	0.833
FtTCP20	FtTCP13	3702.AT5G51910.1	3702.AT1G58100.1	0.746	0	0.567	0.848	0.659
FtTCP20	FtTCP14	3702.AT5G51910.1	3702.AT1G67260.1	0	0	0.183	0.549	0.615
FtTCP20	FtTCP12	3702.AT5G51910.1	3702.AT1G68800.1	0	0	0.183	0.638	0.691
FtTCP20	FtTCP16	3702.AT5G51910.1	3702.AT1G69690.1	0.781	0	0.541	0.871	0.628
FtTCP20	FtTCP6	3702.AT5G51910.1	3702.AT2G31070.1	0	0	0.5	0.617	0.8
FtTCP20	FtTCP25	3702.AT5G51910.1	3702.AT2G37000.1	0.802	0	0.5	0.778	0.576
FtTCP20	PTF1	3702.AT5G51910.1	3702.AT3G02150.2	0	0	0.5	0.746	0.867
FtTCP20	FtTCP23	3702.AT5G51910.1	3702.AT3G15030.1	0	0	0.5	0.617	0.8
FtTCP20	FtTCP17	3702.AT5G51910.1	3702.AT3G18550.1	0	0	0.228	0.637	0.707
FtTCP20	TCP-1	3702.AT5G51910.1	3702.AT3G20050.1	0	0	0	0.637	0.637
FtTCP20	FtTCP3	3702.AT5G51910.1	3702.AT3G27010.1	0.76	0	0.573	0.862	0.661
FtTCP20	FtTCP22	3702.AT5G51910.1	3702.AT3G47620.1	0.778	0	0.922	0.872	0.937
FtTCP20	FtTCP26	3702.AT5G51910.1	3702.AT4G18390.1	0	0	0.573	0.621	0.831
FtTCP20	TCP11	3702.AT5G51910.1	3702.AT5G08330.1	0.798	0.079	0.913	0.8	0.93
FtTCP20	FtTCP21	3702.AT5G51910.1	3702.AT5G60970.1	0	0	0.5	0.626	0.805
FtTCP21	FtTCP15	3702.AT5G60970.1	3702.AT1G30210.1	0.717	0.118	0.553	0.882	0.691
FtTCP21	FtTCP18	3702.AT5G60970.1	3702.AT1G35560.1	0	0	0.523	0.63	0.816
FtTCP21	FtTCP2	3702.AT5G60970.1	3702.AT1G53230.1	0.657	0.124	0.553	0.901	0.717
FtTCP21	FtTCP13	3702.AT5G60970.1	3702.AT1G58100.1	0	0	0.492	0.636	0.807
FtTCP21	FtTCP16	3702.AT5G60970.1	3702.AT1G69690.1	0	0	0.533	0.632	0.821
FtTCP21	FtTCP6	3702.AT5G60970.1	3702.AT2G31070.1	0.637	0.34	0.492	0.906	0.764
FtTCP21	FtTCP25	3702.AT5G60970.1	3702.AT2G37000.1	0	0	0.52	0.518	0.759
FtTCP21	FtTCP11	3702.AT5G60970.1	3702.AT2G45680.1	0	0	0.115	0.53	0.566
FtTCP21	PTF1	3702.AT5G60970.1	3702.AT3G02150.2	0.768	0.275	0.552	0.956	0.736
FtTCP21	FtTCP23	3702.AT5G60970.1	3702.AT3G15030.1	0.647	0.12	0.546	0.911	0.716
FtTCP21	TCP-1	3702.AT5G60970.1	3702.AT3G20050.1	0	0	0	0.518	0.518
FtTCP21	FtTCP3	3702.AT5G60970.1	3702.AT3G27010.1	0	0	0.5	0.619	0.801
FtTCP21	FtTCP22	3702.AT5G60970.1	3702.AT3G47620.1	0	0	0.533	0.637	0.823
FtTCP21	FtTCP26	3702.AT5G60970.1	3702.AT4G18390.1	0.682	0.132	0.553	0.903	0.711
FtTCP21	TCP11	3702.AT5G60970.1	3702.AT5G08330.1	0	0.048	0.492	0.59	0.784
FtTCP21	FtTCP19	3702.AT5G60970.1	3702.AT5G23280.1	0	0	0.115	0.633	0.661
FtTCP21	FtTCP20	3702.AT5G60970.1	3702.AT5G51910.1	0	0	0.5	0.626	0.805
FtTCP22	FtTCP15	3702.AT3G47620.1	3702.AT1G30210.1	0	0	0.548	0.87	0.938
FtTCP22	FtTCP18	3702.AT3G47620.1	3702.AT1G35560.1	0.786	0	0.533	0.9	0.623
FtTCP22	FtTCP2	3702.AT3G47620.1	3702.AT1G53230.1	0	0	0.511	0.846	0.921
FtTCP22	FtTCP13	3702.AT3G47620.1	3702.AT1G58100.1	0.761	0	0.541	0.939	0.643
FtTCP22	FtTCP12	3702.AT3G47620.1	3702.AT1G68800.1	0	0	0.137	0.637	0.673
FtTCP22	FtTCP16	3702.AT3G47620.1	3702.AT1G69690.1	0.843	0.129	0.492	0.973	0.609
FtTCP22	FtTCP6	3702.AT3G47620.1	3702.AT2G31070.1	0	0	0.511	0.802	0.899
FtTCP22	FtTCP25	3702.AT3G47620.1	3702.AT2G37000.1	0.843	0	0.5	0.597	0.545
FtTCP22	PTF1	3702.AT3G47620.1	3702.AT3G02150.2	0	0	0.913	0.801	0.982
FtTCP22	FtTCP23	3702.AT3G47620.1	3702.AT3G15030.1	0	0	0.511	0.849	0.923
FtTCP22	FtTCP17	3702.AT3G47620.1	3702.AT3G18550.1	0.559	0	0.183	0.802	0.468
FtTCP22	TCP-1	3702.AT3G47620.1	3702.AT3G20050.1	0	0	0	0.78	0.78
FtTCP22	FtTCP3	3702.AT3G47620.1	3702.AT3G27010.1	0.761	0	0.548	0.9	0.645
FtTCP22	DOF6	3702.AT3G47620.1	3702.AT3G45610.1	0	0	0.49	0.799	0.893
FtTCP22	ABAP1	3702.AT3G47620.1	3702.AT5G13060.1	0	0	0	0.416	0.416
FtTCP22	FtTCP21	3702.AT3G47620.1	3702.AT5G60970.1	0	0	0.533	0.637	0.823
FtTCP22	SRFR1	3702.AT3G47620.1	3702.AT4G37460.1	0	0	0.602	0.723	0.885
FtTCP22	TCP11	3702.AT3G47620.1	3702.AT5G08330.1	0.833	0.109	0.91	0.846	0.928
FtTCP22	FtTCP26	3702.AT3G47620.1	3702.AT4G18390.1	0	0	0.548	0.848	0.928
FtTCP22	FtTCP20	3702.AT3G47620.1	3702.AT5G51910.1	0.778	0	0.922	0.872	0.937
FtTCP23	FtTCP15	3702.AT3G15030.1	3702.AT1G30210.1	0.677	0.208	0.569	0.936	0.751
FtTCP23	FtTCP18	3702.AT3G15030.1	3702.AT1G35560.1	0	0	0.518	0.619	0.808
FtTCP23	FtTCP2	3702.AT3G15030.1	3702.AT1G53230.1	0.955	0.407	0.5	0.96	0.704
FtTCP23	FtTCP13	3702.AT3G15030.1	3702.AT1G58100.1	0	0	0.5	0.616	0.799
FtTCP23	FtTCP16	3702.AT3G15030.1	3702.AT1G69690.1	0	0	0.511	0.702	0.848
FtTCP23	FtTCP6	3702.AT3G15030.1	3702.AT2G31070.1	0.788	0.169	0.5	0.958	0.654
FtTCP23	FtTCP25	3702.AT3G15030.1	3702.AT2G37000.1	0	0	0.573	0.308	0.692
FtTCP23	FtTCP11	3702.AT3G15030.1	3702.AT2G45680.1	0	0	0	0.735	0.735
FtTCP23	PTF1	3702.AT3G15030.1	3702.AT3G02150.2	0.659	0	0.566	0.853	0.691
FtTCP23	FtTCP19	3702.AT3G15030.1	3702.AT5G23280.1	0	0	0	0.43	0.43
FtTCP23	TCP-1	3702.AT3G15030.1	3702.AT3G20050.1	0	0	0	0.6	0.6
FtTCP23	FtTCP21	3702.AT3G15030.1	3702.AT5G60970.1	0.647	0.12	0.546	0.911	0.716
FtTCP23	FtTCP26	3702.AT3G15030.1	3702.AT4G18390.1	0.666	0.255	0.569	0.961	0.772
FtTCP23	TCP11	3702.AT3G15030.1	3702.AT5G08330.1	0	0.06	0.5	0.599	0.795
FtTCP23	FtTCP20	3702.AT3G15030.1	3702.AT5G51910.1	0	0	0.5	0.617	0.8
FtTCP23	FtTCP3	3702.AT3G15030.1	3702.AT3G27010.1	0	0	0.5	0.72	0.854
FtTCP23	FtTCP22	3702.AT3G15030.1	3702.AT3G47620.1	0	0	0.511	0.849	0.923
FtTCP24	TED4	3702.AT5G20140.2	3702.AT2G26670.1	0	0	0.49	0.889	0.941
FtTCP24	AT3G48420	3702.AT5G20140.2	3702.AT3G48420.1	0	0.945	0	0	0.945
FtTCP25	FtTCP15	3702.AT2G37000.1	3702.AT1G30210.1	0	0	0.5	0.499	0.738
FtTCP25	FtTCP18	3702.AT2G37000.1	3702.AT1G35560.1	0.813	0	0.5	0.742	0.568
FtTCP25	FtTCP2	3702.AT2G37000.1	3702.AT1G53230.1	0	0	0.573	0.624	0.832
FtTCP25	FtTCP13	3702.AT2G37000.1	3702.AT1G58100.1	0.838	0	0.5	0.654	0.551
FtTCP25	FtTCP14	3702.AT2G37000.1	3702.AT1G67260.1	0	0	0	0.637	0.637
FtTCP25	FtTCP12	3702.AT2G37000.1	3702.AT1G68800.1	0	0	0	0.464	0.463
FtTCP25	FtTCP16	3702.AT2G37000.1	3702.AT1G69690.1	0.832	0	0.5	0.625	0.551
FtTCP25	FtTCP6	3702.AT2G37000.1	3702.AT2G31070.1	0	0	0.52	0.462	0.731
FtTCP25	FtTCP22	3702.AT2G37000.1	3702.AT3G47620.1	0.843	0	0.5	0.597	0.545
FtTCP25	FtTCP3	3702.AT2G37000.1	3702.AT3G27010.1	0.831	0	0.5	0.6	0.549
FtTCP25	TCP11	3702.AT2G37000.1	3702.AT5G08330.1	0.813	0	0.5	0.638	0.558
FtTCP25	FtTCP20	3702.AT2G37000.1	3702.AT5G51910.1	0.802	0	0.5	0.778	0.576
FtTCP25	TCP-1	3702.AT2G37000.1	3702.AT3G20050.1	0	0	0	0.616	0.616
FtTCP25	FtTCP26	3702.AT2G37000.1	3702.AT4G18390.1	0	0	0.5	0.376	0.674
FtTCP25	FtTCP23	3702.AT2G37000.1	3702.AT3G15030.1	0	0	0.573	0.308	0.692
FtTCP25	FtTCP21	3702.AT2G37000.1	3702.AT5G60970.1	0	0	0.52	0.518	0.759
FtTCP25	PTF1	3702.AT2G37000.1	3702.AT3G02150.2	0	0	0.52	0.561	0.78
FtTCP26	FtTCP15	3702.AT4G18390.1	3702.AT1G30210.1	0.878	0.278	0.5	0.965	0.667
FtTCP26	FtTCP18	3702.AT4G18390.1	3702.AT1G35560.1	0	0	0.5	0.66	0.822
FtTCP26	FtTCP2	3702.AT4G18390.1	3702.AT1G53230.1	0.66	0.205	0.569	0.961	0.759
FtTCP26	FtTCP13	3702.AT4G18390.1	3702.AT1G58100.1	0	0	0.573	0.639	0.839
FtTCP26	FtTCP12	3702.AT4G18390.1	3702.AT1G68800.1	0.644	0	0.169	0.805	0.404
FtTCP26	FtTCP16	3702.AT4G18390.1	3702.AT1G69690.1	0	0	0.548	0.697	0.857
FtTCP26	FtTCP6	3702.AT4G18390.1	3702.AT2G31070.1	0.673	0.202	0.519	0.961	0.725
FtTCP26	FtTCP25	3702.AT4G18390.1	3702.AT2G37000.1	0	0	0.5	0.376	0.674
FtTCP26	FtTCP11	3702.AT4G18390.1	3702.AT2G45680.1	0	0	0	0.55	0.55
FtTCP26	PTF1	3702.AT4G18390.1	3702.AT3G02150.2	0.689	0	0.573	0.874	0.688
FtTCP26	FtTCP23	3702.AT4G18390.1	3702.AT3G15030.1	0.666	0.255	0.569	0.961	0.772
FtTCP26	FtTCP17	3702.AT4G18390.1	3702.AT3G18550.1	0.603	0	0.185	0.801	0.441
FtTCP26	TCP-1	3702.AT4G18390.1	3702.AT3G20050.1	0	0	0	0.594	0.594
FtTCP26	FtTCP3	3702.AT4G18390.1	3702.AT3G27010.1	0	0	0.5	0.66	0.823
FtTCP26	FtTCP22	3702.AT4G18390.1	3702.AT3G47620.1	0	0	0.548	0.848	0.928
FtTCP26	FtTCP19	3702.AT4G18390.1	3702.AT5G23280.1	0	0	0	0.519	0.519
FtTCP26	IAMT1	3702.AT4G18390.1	3702.AT5G55250.1	0	0	0	0.667	0.667
FtTCP26	FtTCP21	3702.AT4G18390.1	3702.AT5G60970.1	0.682	0.132	0.553	0.903	0.711
FtTCP26	TCP11	3702.AT4G18390.1	3702.AT5G08330.1	0	0.056	0.5	0.63	0.81
FtTCP26	FtTCP20	3702.AT4G18390.1	3702.AT5G51910.1	0	0	0.573	0.621	0.831
FtTCP3	FtTCP15	3702.AT3G27010.1	3702.AT1G30210.1	0	0	0.5	0.908	0.952
FtTCP3	FtTCP18	3702.AT3G27010.1	3702.AT1G35560.1	0.74	0	0.553	0.872	0.653
FtTCP3	FtTCP2	3702.AT3G27010.1	3702.AT1G53230.1	0	0	0.5	0.723	0.855
FtTCP3	FtTCP13	3702.AT3G27010.1	3702.AT1G58100.1	0.751	0	0.5	0.884	0.609
FtTCP3	FtTCP12	3702.AT3G27010.1	3702.AT1G68800.1	0	0	0	0.685	0.685
FtTCP3	FtTCP16	3702.AT3G27010.1	3702.AT1G69690.1	0.771	0	0.548	0.914	0.642
FtTCP3	FtTCP6	3702.AT3G27010.1	3702.AT2G31070.1	0	0	0.5	0.638	0.811
FtTCP3	FtTCP25	3702.AT3G27010.1	3702.AT2G37000.1	0.831	0	0.5	0.6	0.549
FtTCP3	PTF1	3702.AT3G27010.1	3702.AT3G02150.2	0	0	0.5	0.619	0.801
FtTCP3	FtTCP23	3702.AT3G27010.1	3702.AT3G15030.1	0	0	0.5	0.72	0.854
FtTCP3	FtTCP17	3702.AT3G27010.1	3702.AT3G18550.1	0	0	0	0.827	0.827
FtTCP3	TCP-1	3702.AT3G27010.1	3702.AT3G20050.1	0	0	0	0.722	0.722
FtTCP3	SRFR1	3702.AT3G27010.1	3702.AT4G37460.1	0	0	0.5	0.121	0.541
FtTCP3	TCP11	3702.AT3G27010.1	3702.AT5G08330.1	0.811	0	0.5	0.872	0.581
FtTCP3	FtTCP22	3702.AT3G27010.1	3702.AT3G47620.1	0.761	0	0.548	0.9	0.645
FtTCP3	FtTCP20	3702.AT3G27010.1	3702.AT5G51910.1	0.76	0	0.573	0.862	0.661
FtTCP3	FtTCP21	3702.AT3G27010.1	3702.AT5G60970.1	0	0	0.5	0.619	0.801
FtTCP3	FtTCP26	3702.AT3G27010.1	3702.AT4G18390.1	0	0	0.5	0.66	0.823
FtTCP6	FtTCP15	3702.AT2G31070.1	3702.AT1G30210.1	0.679	0.128	0.519	0.965	0.698
FtTCP6	FtTCP18	3702.AT2G31070.1	3702.AT1G35560.1	0	0	0.518	0.644	0.821
FtTCP6	FtTCP2	3702.AT2G31070.1	3702.AT1G53230.1	0.775	0.211	0.5	0.961	0.677
FtTCP6	FtTCP13	3702.AT2G31070.1	3702.AT1G58100.1	0	0	0.5	0.637	0.81
FtTCP6	FtTCP16	3702.AT2G31070.1	3702.AT1G69690.1	0	0.051	0.511	0.64	0.818
FtTCP6	FtTCP19	3702.AT2G31070.1	3702.AT5G23280.1	0	0	0	0.426	0.426
FtTCP6	FtTCP11	3702.AT2G31070.1	3702.AT2G45680.1	0	0	0	0.608	0.608
FtTCP6	TCP-1	3702.AT2G31070.1	3702.AT3G20050.1	0	0	0	0.627	0.627
FtTCP6	FtTCP23	3702.AT2G31070.1	3702.AT3G15030.1	0.788	0.169	0.5	0.958	0.654
FtTCP6	PTF1	3702.AT2G31070.1	3702.AT3G02150.2	0.644	0.17	0.492	0.872	0.695
FtTCP6	FtTCP26	3702.AT2G31070.1	3702.AT4G18390.1	0.673	0.202	0.519	0.961	0.725
FtTCP6	FtTCP25	3702.AT2G31070.1	3702.AT2G37000.1	0	0	0.52	0.462	0.731
FtTCP6	FtTCP21	3702.AT2G31070.1	3702.AT5G60970.1	0.637	0.34	0.492	0.906	0.764
FtTCP6	FtTCP20	3702.AT2G31070.1	3702.AT5G51910.1	0	0	0.5	0.617	0.8
FtTCP6	FtTCP3	3702.AT2G31070.1	3702.AT3G27010.1	0	0	0.5	0.638	0.811
FtTCP6	TCP11	3702.AT2G31070.1	3702.AT5G08330.1	0	0.055	0.5	0.637	0.813
FtTCP6	FtTCP22	3702.AT2G31070.1	3702.AT3G47620.1	0	0	0.511	0.802	0.899
FtTCP6	IAMT1	3702.AT2G31070.1	3702.AT5G55250.1	0	0	0	0.925	0.925
IAMT1	FtTCP15	3702.AT5G55250.1	3702.AT1G30210.1	0	0	0	0.6	0.6
IAMT1	FtTCP18	3702.AT5G55250.1	3702.AT1G35560.1	0	0	0	0.599	0.599
IAMT1	FtTCP2	3702.AT5G55250.1	3702.AT1G53230.1	0	0	0	0.474	0.474
IAMT1	FtTCP6	3702.AT5G55250.1	3702.AT2G31070.1	0	0	0	0.925	0.925
IAMT1	FtTCP26	3702.AT5G55250.1	3702.AT4G18390.1	0	0	0	0.667	0.667
PNM1	FtTCP13	3702.AT5G60960.1	3702.AT1G58100.1	0	0	0.597	0.946	0.977
PNM1	FtTCP16	3702.AT5G60960.1	3702.AT1G69690.1	0	0	0	0.542	0.542
PNM1	TCP-1	3702.AT5G60960.1	3702.AT3G20050.1	0	0.308	0	0.429	0.588
PTF1	FtTCP15	3702.AT3G02150.2	3702.AT1G30210.1	0.716	0.05	0.573	0.843	0.677
PTF1	FtTCP18	3702.AT3G02150.2	3702.AT1G35560.1	0	0	0.559	0.765	0.892
PTF1	FtTCP2	3702.AT3G02150.2	3702.AT1G53230.1	0.665	0	0.573	0.847	0.693
PTF1	FtTCP13	3702.AT3G02150.2	3702.AT1G58100.1	0	0	0.492	0.639	0.808
PTF1	FtTCP14	3702.AT3G02150.2	3702.AT1G67260.1	0.61	0	0.305	0.441	0.418
PTF1	FtTCP16	3702.AT3G02150.2	3702.AT1G69690.1	0	0	0.541	0.751	0.881
PTF1	FtTCP6	3702.AT3G02150.2	3702.AT2G31070.1	0.644	0.17	0.492	0.872	0.695
PTF1	FtTCP25	3702.AT3G02150.2	3702.AT2G37000.1	0	0	0.52	0.561	0.78
PTF1	FtTCP11	3702.AT3G02150.2	3702.AT2G45680.1	0	0	0.115	0.577	0.609
PTF1	SRFR1	3702.AT3G02150.2	3702.AT4G37460.1	0	0	0	0.461	0.461
PTF1	TCP-1	3702.AT3G02150.2	3702.AT3G20050.1	0	0	0	0.462	0.462
PTF1	FtTCP19	3702.AT3G02150.2	3702.AT5G23280.1	0	0	0.115	0.597	0.628
PTF1	FtTCP26	3702.AT3G02150.2	3702.AT4G18390.1	0.689	0	0.573	0.874	0.688
PTF1	FtTCP23	3702.AT3G02150.2	3702.AT3G15030.1	0.659	0	0.566	0.853	0.691
PTF1	FtTCP21	3702.AT3G02150.2	3702.AT5G60970.1	0.768	0.275	0.552	0.956	0.736
PTF1	FtTCP3	3702.AT3G02150.2	3702.AT3G27010.1	0	0	0.5	0.619	0.801
PTF1	TCP11	3702.AT3G02150.2	3702.AT5G08330.1	0	0	0.5	0.637	0.81
PTF1	FtTCP20	3702.AT3G02150.2	3702.AT5G51910.1	0	0	0.5	0.746	0.867
PTF1	FtTCP22	3702.AT3G02150.2	3702.AT3G47620.1	0	0	0.913	0.801	0.982
SRFR1	FtTCP15	3702.AT4G37460.1	3702.AT1G30210.1	0	0	0	0.429	0.429
SRFR1	FtTCP18	3702.AT4G37460.1	3702.AT1G35560.1	0	0	0.5	0.161	0.562
SRFR1	FtTCP2	3702.AT4G37460.1	3702.AT1G53230.1	0	0	0	0.425	0.424
SRFR1	FtTCP13	3702.AT4G37460.1	3702.AT1G58100.1	0	0	0.602	0.698	0.874
SRFR1	FtTCP16	3702.AT4G37460.1	3702.AT1G69690.1	0	0	0.602	0.797	0.916
SRFR1	PTF1	3702.AT4G37460.1	3702.AT3G02150.2	0	0	0	0.461	0.461
SRFR1	TCP-1	3702.AT4G37460.1	3702.AT3G20050.1	0	0.049	0	0.146	0.463
SRFR1	FtTCP3	3702.AT4G37460.1	3702.AT3G27010.1	0	0	0.5	0.121	0.541
SRFR1	FtTCP22	3702.AT4G37460.1	3702.AT3G47620.1	0	0	0.602	0.723	0.885
SRFR1	TCP11	3702.AT4G37460.1	3702.AT5G08330.1	0	0	0.501	0.478	0.728
TCP-1	FtTCP15	3702.AT3G20050.1	3702.AT1G30210.1	0	0	0	0.873	0.873
TCP-1	FtTCP18	3702.AT3G20050.1	3702.AT1G35560.1	0	0	0	0.743	0.743
TCP-1	FtTCP2	3702.AT3G20050.1	3702.AT1G53230.1	0	0	0	0.626	0.626
TCP-1	FtTCP13	3702.AT3G20050.1	3702.AT1G58100.1	0	0	0	0.62	0.62
TCP-1	FtTCP14	3702.AT3G20050.1	3702.AT1G67260.1	0	0	0	0.549	0.549
TCP-1	FtTCP12	3702.AT3G20050.1	3702.AT1G68800.1	0	0	0	0.789	0.789
TCP-1	FtTCP16	3702.AT3G20050.1	3702.AT1G69690.1	0	0	0	0.813	0.813
TCP-1	FtTCP6	3702.AT3G20050.1	3702.AT2G31070.1	0	0	0	0.627	0.627
TCP-1	FtTCP25	3702.AT3G20050.1	3702.AT2G37000.1	0	0	0	0.616	0.616
TCP-1	FtTCP11	3702.AT3G20050.1	3702.AT2G45680.1	0	0	0	0.616	0.616
TCP-1	PTF1	3702.AT3G20050.1	3702.AT3G02150.2	0	0	0	0.462	0.462
TCP-1	FtTCP23	3702.AT3G20050.1	3702.AT3G15030.1	0	0	0	0.6	0.6
TCP-1	FtTCP17	3702.AT3G20050.1	3702.AT3G18550.1	0	0	0	0.91	0.91
TCP-1	SRFR1	3702.AT3G20050.1	3702.AT4G37460.1	0	0.049	0	0.146	0.463
TCP-1	FtTCP21	3702.AT3G20050.1	3702.AT5G60970.1	0	0	0	0.518	0.518
TCP-1	PNM1	3702.AT3G20050.1	3702.AT5G60960.1	0	0.308	0	0.429	0.588
TCP-1	FtTCP19	3702.AT3G20050.1	3702.AT5G23280.1	0	0	0	0.591	0.591
TCP-1	FtTCP26	3702.AT3G20050.1	3702.AT4G18390.1	0	0	0	0.594	0.594
TCP-1	FtTCP20	3702.AT3G20050.1	3702.AT5G51910.1	0	0	0	0.637	0.637
TCP-1	FtTCP3	3702.AT3G20050.1	3702.AT3G27010.1	0	0	0	0.722	0.722
TCP-1	TCP11	3702.AT3G20050.1	3702.AT5G08330.1	0	0	0	0.749	0.749
TCP-1	FtTCP22	3702.AT3G20050.1	3702.AT3G47620.1	0	0	0	0.78	0.78
TCP11	FtTCP15	3702.AT5G08330.1	3702.AT1G30210.1	0	0.054	0.5	0.829	0.912
TCP11	FtTCP18	3702.AT5G08330.1	3702.AT1G35560.1	0.819	0	0.539	0.939	0.617
TCP11	FtTCP2	3702.AT5G08330.1	3702.AT1G53230.1	0	0.053	0.5	0.637	0.813
TCP11	FtTCP13	3702.AT5G08330.1	3702.AT1G58100.1	0.825	0	0.75	0.904	0.789
TCP11	FtTCP14	3702.AT5G08330.1	3702.AT1G67260.1	0	0	0.147	0.43	0.493
TCP11	FtTCP12	3702.AT5G08330.1	3702.AT1G68800.1	0	0	0.147	0.579	0.626
TCP11	FtTCP16	3702.AT5G08330.1	3702.AT1G69690.1	0.822	0.097	0.526	0.938	0.628
TCP11	FtTCP6	3702.AT5G08330.1	3702.AT2G31070.1	0	0.055	0.5	0.637	0.813
TCP11	FtTCP25	3702.AT5G08330.1	3702.AT2G37000.1	0.813	0	0.5	0.638	0.558
TCP11	PTF1	3702.AT5G08330.1	3702.AT3G02150.2	0	0	0.5	0.637	0.81
TCP11	FtTCP23	3702.AT5G08330.1	3702.AT3G15030.1	0	0.06	0.5	0.599	0.795
TCP11	TCP-1	3702.AT5G08330.1	3702.AT3G20050.1	0	0	0	0.749	0.749
TCP11	FtTCP3	3702.AT5G08330.1	3702.AT3G27010.1	0.811	0	0.5	0.872	0.581
TCP11	FtTCP22	3702.AT5G08330.1	3702.AT3G47620.1	0.833	0.109	0.91	0.846	0.928
TCP11	FtTCP26	3702.AT5G08330.1	3702.AT4G18390.1	0	0.056	0.5	0.63	0.81
TCP11	SRFR1	3702.AT5G08330.1	3702.AT4G37460.1	0	0	0.501	0.478	0.728
TCP11	FtTCP21	3702.AT5G08330.1	3702.AT5G60970.1	0	0.048	0.492	0.59	0.784
TCP11	FtTCP19	3702.AT5G08330.1	3702.AT5G23280.1	0.955	0.1	0.5	0.9	0.906
TCP11	FtTCP20	3702.AT5G08330.1	3702.AT5G51910.1	0.798	0.079	0.913	0.8	0.93
TED4	FtTCP24	3702.AT2G26670.1	3702.AT5G20140.2	0	0	0.49	0.889	0.941
