# Supplementary material for: Systematic analysis and expression profiles of TCP gene family in Tartary buckwheat (Fagopyrum tataricum (L.) Gaertn.) revealed the potential function of FtTCP15 and FtTCP18 in response to abiotic stress
Source: BMC Genomics. 2022 Jun 2;23:415. doi: 10.1186/s12864-022-08618-1 (PMC9164426; doi:10.1186/s12864-022-08618-1)
Supplement: Supplementary file 7 — Additional file 7: Supplementaryfile 7: Table S6. The interaction network ofFtTCPs in this study. [file 12864_2022_8618_MOESM7_ESM.xlsx]

## Sheet: Table S6
Table S6 The interaction network of FtTCPs in this study.
node1	times
ABAP1	6
AT3G48420	2
DOF6	4
FtTCP11	26
FtTCP12	24
FtTCP13	42
FtTCP14	18
FtTCP15	41
FtTCP16	42
FtTCP17	20
FtTCP18	44
FtTCP19	24
FtTCP2	38
FtTCP20	36
FtTCP21	34
FtTCP22	40
FtTCP23	34
FtTCP24	4
FtTCP25	34
FtTCP26	40
FtTCP3	36
FtTCP6	36
IAMT1	10
PNM1	6
PTF1	38
SRFR1	20
TCP-1	44
TCP11	38
TED4	2
FtTCP+B2:B38415	1
