# Supplementary material for: Systematic analysis and expression profiles of TCP gene family in Tartary buckwheat (Fagopyrum tataricum (L.) Gaertn.) revealed the potential function of FtTCP15 and FtTCP18 in response to abiotic stress
Source: BMC Genomics. 2022 Jun 2;23:415. doi: 10.1186/s12864-022-08618-1 (PMC9164426; doi:10.1186/s12864-022-08618-1)
Supplement: Supplementary file 8 — Additional file 8: Supplementaryfile 8: Table S7. The primers used forqRT-PCR of FtTCPs in this study. [file 12864_2022_8618_MOESM8_ESM.xlsx]

## Sheet: Table S7
Table S7 The primers used for qRT-PCR of FtTCPs in this study.
Gene	F/R	Sequence	Tempreature	Length
FtTCP2	F	GAACCCTTCAGTCCAACAACACA	61.4	143
	R	ACCACCAGACGAGGCATATCCA	61.9
FtTCP8	F	GGAGAACAGAGTAATTCCAAAGG	57.1	144
	R	GGTTGATCAGTCAACATACAAGC	56.6
FtTCP9	F	ACAACAACAATCGCCACTCAAA	60.6	145
	R	CCACTTCCTCCACTGCCATAAC	61.1
FtTCP11	F	GGTTCCAACGGAGCCACTTT	61.3	146
	R	TGTCGCGGTATTCCCATCAA	61.9
FtTCP12	F	GGAATGGACTAAACACAACCAAAG	59.9	147
	R	GATTCAAGGAATGTAAATTACCGG	59.5
FtTCP15	F	GATAGGCTTGGCTATGATAGGCC	61.6	148
	R	CAAACACAAATCTCGATGTGGGT	61.4
FtTCP18	F	CCATACGAAAGTTGACGGACGT	61.6	149
	R	GACTCAGCTTGTTGCAGAAGCC	61.7
FtTCP19	F	CGGTCCTGCTCCATTCATCC	62.4	150
	R	AAGCTCCACACCTGCCCAAA	62.7
FtTCP20	F	GCTTTACGACCTCCAAGACCG	61.4	151
	R	ACTCGAAAGCAACATCCCAGAC	60.8
FtTCP21	F	GACGGCGAGAAGGTGAGGT	59.6	152
	R	GAGGCAATAATGGCGAGAGC	59.9
FtTCP22	F	CCCTCAATTGTCTCCGCCAC	60.5	153
	R	CCCTGCATAGTCCACCCACG	60.8
FtTCP23	F	TTCGTTACCGTCTCTTCTGCC	59.6	154
	R	AGTTCTTGCCTTTCCCCTTCT	59.6
H3	F	AAGGAAGCAATTGGCAAC	Reference gene
	R	TCACGAAGAGCAACGGTA
